# Supplementary material for: 4-(4-Fluoro­anilino)-N-(4-fluoro­phen­yl)-3-nitro­benzamide
Source: Acta Crystallogr Sect E Struct Rep Online. 2010 Oct 23;66(Pt 11):o2909. doi: 10.1107/S1600536810040687 (PMC3009010; doi:10.1107/S1600536810040687)
Supplement: Supplementary file 1 [file e-66-o2909-sup1.cif]

##############################################################################
###                                                                        ###
###        Electronic paper (Acta Crystallographica Section E)             ###
###                                                                        ###
##############################################################################
#                                                                            #
# This CIF contains the data in a paper accepted for publication in Acta     #
# Crystallographica Section E. It conforms to the requirements of Notes      #
# for Authors for Section E, and has been peer reviewed under the auspices   #
# of the IUCr Commission on Journals.                                        #
#                                                                            #
# Full details of the Crystallographic Information File format               #
# are given in the paper "The Crystallographic Information File (CIF):       #
# a New Standard Archive File for Crystallography" by S. R. Hall, F. H.      #
# Allen and I. D. Brown [Acta Cryst. (1991), A47, 655-685].                  #
#                                                                            #
# The current version of the core CIF dictionary is obtainable from          #
# ftp://ftp.iucr.org/pub/cif_core.dic. The current version number is 2.4.    #
#                                                                            #
# Software is freely available for graphical display of the structure(s) in  #
# this CIF.  For information consult the CIF home page http://www.iucr.org/  #
# cif/home.html                                                              #
#                                                                            #
# This file may be used for bona fide research purposes within the           #
# scientific community so long as proper attribution is given to the journal # 
# article from which it was obtained.                                        #
#                                                                            #
##############################################################################
                                             
data_global
_audit_creation_method     'from SHELXL97 CIF and IUCr SHELXL97-template'
_journal_date_recd_electronic     2010-09-16
_journal_date_accepted     2010-10-11
_journal_name_full     'Acta Crystallographica, Section E'
_journal_year     2010
_journal_volume     66
_journal_issue     11
_journal_page_first     o2909
_journal_page_last     o2909
_journal_paper_category     QO
_journal_coeditor_code     PV2329
_publ_contact_author_name     ' Wang Yong '
_publ_contact_author_address
;
School of Pharmaceutical
and Chemical Engineering
Taizhou University
Linhai 317000
China
;
_publ_contact_author_email     yutaitang@hotmail.com
_publ_contact_author_fax     ?
_publ_contact_author_phone     ?
_publ_section_title
;
4-(4-Fluoroanilino)-<i>N</i>-(4-fluorophenyl)-3-nitrobenzamide
;
loop_
    _publ_author_name
    _publ_author_address
    'Wang, Yong'
;
School of Pharmaceutical and Chemical Engineering
Taizhou University
Linhai 317000
People's Republic of China
;
    'Fan, Kaiqing'
;
Agronomy Department
Jiangsu Polytechnic College of Agriculture and Forestry
Jurong  212400 Jiangsu
People's Republic of China
;
    'Li, Chenghong'
;
School of Pharmaceutical and Chemical Engineering
Taizhou University
Linhai 317000
People's Republic of China
;
    'Ge, Changhua'
;
School of Pharmaceutical and Chemical Engineering
Taizhou University
Linhai 317000
People's Republic of China
;
data_I
_audit_creation_method     SHELXL-97
_chemical_name_systematic
;
4-(4-Fluoroanilino)-<i>N</i>-(4-fluorophenyl)-3-nitrobenzamide
;
_chemical_name_common     ?
_chemical_formula_moiety     'C19 H13 F2 N3 O3'
_chemical_formula_sum     'C19 H13 F2 N3 O3'
_chemical_formula_iupac     'C19 H13 F2 N3 O3'
_chemical_formula_weight     369.32
_chemical_melting_point     ?
_symmetry_cell_setting     triclinic
_symmetry_space_group_name_H-M     'P -1'
_symmetry_space_group_name_Hall     '-P 1'
loop_
    _symmetry_equiv_pos_as_xyz
    'x, y, z'
    '-x, -y, -z'
_cell_length_a     7.8510(16)
_cell_length_b     8.2720(17)
_cell_length_c     13.835(3)
_cell_angle_alpha     74.75(3)
_cell_angle_beta     85.67(3)
_cell_angle_gamma     70.76(3)
_cell_volume     818.4(3)
_cell_formula_units_Z     2
_cell_measurement_reflns_used     25
_cell_measurement_theta_min     9
_cell_measurement_theta_max     12
_cell_measurement_temperature     293(2)
_exptl_crystal_description     block
_exptl_crystal_colour     colourless
_exptl_crystal_size_max     0.30
_exptl_crystal_size_mid     0.20
_exptl_crystal_size_min     0.10
_exptl_crystal_density_diffrn     1.499
_exptl_crystal_density_meas     ?
_exptl_crystal_density_method     'not measured'
_exptl_crystal_F_000     380
_exptl_absorpt_coefficient_mu     0.119
_exptl_absorpt_correction_type     psi-scan
_exptl_absorpt_process_details     '(North <i>et al.</i>, 1968)'
_exptl_absorpt_correction_T_min     0.9652
_exptl_absorpt_correction_T_max     0.9882
_exptl_special_details
;
;
_diffrn_ambient_temperature     293(2)
_diffrn_radiation_type     MoK\a
_diffrn_radiation_wavelength     0.71073
_diffrn_radiation_source     'fine-focus sealed tube'
_diffrn_radiation_monochromator     graphite
_diffrn_measurement_device_type     'Enraf--Nonius CAD-4'
_diffrn_measurement_method     '\w and 2\q'
_diffrn_detector_area_resol_mean     ?
_diffrn_reflns_number     3198
_diffrn_reflns_av_R_equivalents     0.0259
_diffrn_reflns_av_sigmaI/netI     0.0693
_diffrn_reflns_theta_min     1.53
_diffrn_reflns_theta_max     25.27
_diffrn_reflns_theta_full     25.27
_diffrn_measured_fraction_theta_max     1.000
_diffrn_measured_fraction_theta_full     1.000
_diffrn_reflns_limit_h_min     0
_diffrn_reflns_limit_h_max     9
_diffrn_reflns_limit_k_min     -9
_diffrn_reflns_limit_k_max     9
_diffrn_reflns_limit_l_min     -16
_diffrn_reflns_limit_l_max     16
_diffrn_standards_number     3
_diffrn_standards_interval_count     200
_diffrn_standards_interval_time     120
_diffrn_standards_decay_%     1
_refine_special_details
;
Refinement of <i>F</i>^2^ against ALL reflections. The weighted <i>R</i>-factor
<i>wR</i> and goodness of fit <i>S</i> are based on <i>F</i>^2^, conventional
<i>R</i>-factors <i>R</i> are based on <i>F</i>, with <i>F</i> set to zero for
negative <i>F</i>^2^. The threshold expression of <i>F</i>^2^ >
\s(<i>F</i>^2^) is used only for calculating <i>R</i>-factors(gt) <i>etc</i>.
and is not relevant to the choice of reflections for refinement.
<i>R</i>-factors based on <i>F</i>^2^ are statistically about twice as large
as those based on <i>F</i>, and <i>R</i>- factors based on ALL data will be
even larger.
;
_reflns_number_total     2962
_reflns_number_gt     1559
_reflns_threshold_expression     I>2\s(I)
_refine_ls_structure_factor_coef     Fsqd
_refine_ls_matrix_type     full
_refine_ls_R_factor_all     0.1296
_refine_ls_R_factor_gt     0.0583
_refine_ls_wR_factor_gt     0.1241
_refine_ls_wR_factor_ref     0.1553
_refine_ls_goodness_of_fit_ref     1.003
_refine_ls_restrained_S_all     1.003
_refine_ls_number_reflns     2962
_refine_ls_number_parameters     245
_refine_ls_number_restraints     0
_refine_ls_hydrogen_treatment     constr
_refine_ls_weighting_scheme     calc
_refine_ls_weighting_details
                 'calc w=1/[\s^2^(Fo^2^)+(0.0650P)^2^] where P=(Fo^2^+2Fc^2^)/3'
_atom_sites_solution_hydrogens     geom
_atom_sites_solution_primary     direct
_atom_sites_solution_secondary     difmap
_refine_ls_shift/su_max     0.000
_refine_ls_shift/su_mean     0.000
_refine_diff_density_max     0.163
_refine_diff_density_min     -0.176
_refine_ls_extinction_method     'SHELXL97 (Sheldrick, 2008)'
_refine_ls_extinction_coef     0.021(4)
_refine_ls_extinction_expression
                                  'Fc^*^=kFc[1+0.001xFc^2^\l^3^/sin(2\q)]^-1/4^'
loop_
    _atom_type_symbol
    _atom_type_description
    _atom_type_scat_dispersion_real
    _atom_type_scat_dispersion_imag
    _atom_type_scat_source
    'C' 'C' 0.0033 0.0016
                         'International Tables Vol C Tables 4.2.6.8 and 6.1.1.4'
    'H' 'H' 0.0000 0.0000
                         'International Tables Vol C Tables 4.2.6.8 and 6.1.1.4'
    'N' 'N' 0.0061 0.0033
                         'International Tables Vol C Tables 4.2.6.8 and 6.1.1.4'
    'O' 'O' 0.0106 0.0060
                         'International Tables Vol C Tables 4.2.6.8 and 6.1.1.4'
    'F' 'F' 0.0171 0.0103
                         'International Tables Vol C Tables 4.2.6.8 and 6.1.1.4'
_computing_data_collection     'CAD-4 Software (Enraf--Nonius, 1994)'
_computing_cell_refinement     'CAD-4 Software (Enraf--Nonius, 1994)'
_computing_data_reduction     'XCAD4 (Harms & Wocadlo, 1995)'
_computing_structure_solution     'SHELXS97 (Sheldrick, 2008)'
_computing_structure_refinement     'SHELXL97 (Sheldrick, 2008)'
_computing_molecular_graphics     'PLATON (Spek, 2009)'
_computing_publication_material     'SHELXL97 (Sheldrick, 2008)'
loop_
    _atom_site_type_symbol
    _atom_site_label
    _atom_site_fract_x
    _atom_site_fract_y
    _atom_site_fract_z
    _atom_site_U_iso_or_equiv
    _atom_site_adp_type
    _atom_site_calc_flag
    _atom_site_refinement_flags
    _atom_site_occupancy
    _atom_site_disorder_assembly
    _atom_site_disorder_group
    F F1 0.7511(3) 0.0655(3) -0.12706(14) 0.0823(8) Uani d . 1 . .
    N N1 0.1978(4) -0.2157(3) 0.58538(17) 0.0468(7) Uani d . 1 . .
    H H1A 0.2383 -0.2652 0.5372 0.056 Uiso calc R 1 . .
    F F2 -0.0468(3) -0.6359(3) 0.90592(15) 0.0839(8) Uani d . 1 . .
    C C1 0.0848(6) -0.5958(5) 0.7467(3) 0.0687(12) Uani d . 1 . .
    H H1C 0.0888 -0.7083 0.7443 0.082 Uiso calc R 1 . .
    N N2 0.4401(4) 0.3033(3) 0.20096(18) 0.0511(8) Uani d . 1 . .
    H H2A 0.4232 0.4141 0.1934 0.061 Uiso calc R 1 . .
    O O1 0.1462(4) 0.0382(3) 0.63333(16) 0.0645(8) Uani d . 1 . .
    C C2 0.1458(5) -0.4877(4) 0.6679(3) 0.0618(11) Uani d . 1 . .
    H H2B 0.1932 -0.5290 0.6120 0.074 Uiso calc R 1 . .
    O O2 0.3708(4) 0.5620(3) 0.29073(19) 0.0787(9) Uani d . 1 . .
    C C3 0.1378(4) -0.3197(4) 0.6703(2) 0.0424(8) Uani d . 1 . .
    N N3 0.3373(4) 0.4670(4) 0.3685(2) 0.0579(9) Uani d . 1 . .
    C C4 0.0683(5) -0.2610(5) 0.7541(2) 0.0515(9) Uani d . 1 . .
    H H4A 0.0612 -0.1478 0.7569 0.062 Uiso calc R 1 . .
    O O3 0.3066(5) 0.5176(4) 0.4448(2) 0.1081(13) Uani d . 1 . .
    C C5 0.0093(5) -0.3689(5) 0.8339(2) 0.0573(10) Uani d . 1 . .
    H H5A -0.0360 -0.3301 0.8909 0.069 Uiso calc R 1 . .
    C C6 0.0189(5) -0.5329(5) 0.8276(3) 0.0577(10) Uani d . 1 . .
    C C7 0.1996(4) -0.0465(4) 0.5702(2) 0.0413(8) Uani d . 1 . .
    C C8 0.2697(4) 0.0325(4) 0.4724(2) 0.0367(7) Uani d . 1 . .
    C C9 0.3296(4) -0.0471(4) 0.3930(2) 0.0458(9) Uani d . 1 . .
    H H9A 0.3288 -0.1616 0.3996 0.055 Uiso calc R 1 . .
    C C10 0.3893(4) 0.0400(4) 0.3058(2) 0.0463(9) Uani d . 1 . .
    H H10A 0.4292 -0.0178 0.2550 0.056 Uiso calc R 1 . .
    C C11 0.3924(4) 0.2150(4) 0.2904(2) 0.0408(8) Uani d . 1 . .
    C C12 0.3347(4) 0.2909(4) 0.3723(2) 0.0411(8) Uani d . 1 . .
    C C13 0.2751(4) 0.2014(4) 0.4597(2) 0.0417(8) Uani d . 1 . .
    H H13A 0.2376 0.2568 0.5116 0.050 Uiso calc R 1 . .
    C C14 0.5150(5) 0.2322(4) 0.1184(2) 0.0422(8) Uani d . 1 . .
    C C15 0.6711(5) 0.0901(5) 0.1283(2) 0.0518(9) Uani d . 1 . .
    H H15A 0.7234 0.0318 0.1914 0.062 Uiso calc R 1 . .
    C C16 0.7504(5) 0.0333(5) 0.0459(3) 0.0574(10) Uani d . 1 . .
    H H16A 0.8563 -0.0623 0.0524 0.069 Uiso calc R 1 . .
    C C17 0.6702(6) 0.1204(5) -0.0458(3) 0.0554(10) Uani d . 1 . .
    C C18 0.5142(5) 0.2600(5) -0.0589(2) 0.0566(10) Uani d . 1 . .
    H H18A 0.4617 0.3155 -0.1221 0.068 Uiso calc R 1 . .
    C C19 0.4358(5) 0.3171(4) 0.0244(2) 0.0495(9) Uani d . 1 . .
    H H19A 0.3298 0.4126 0.0173 0.059 Uiso calc R 1 . .
loop_
    _atom_site_aniso_label
    _atom_site_aniso_U_11
    _atom_site_aniso_U_22
    _atom_site_aniso_U_33
    _atom_site_aniso_U_12
    _atom_site_aniso_U_13
    _atom_site_aniso_U_23
    F1 0.114(2) 0.0861(17) 0.0570(13) -0.0353(15) 0.0258(13) -0.0374(12)
    N1 0.065(2) 0.0442(16) 0.0382(15) -0.0275(15) 0.0133(13) -0.0135(12)
    F2 0.108(2) 0.0535(14) 0.0715(14) -0.0251(13) 0.0345(13) 0.0043(11)
    C1 0.094(3) 0.038(2) 0.068(3) -0.020(2) 0.017(2) -0.0092(19)
    N2 0.078(2) 0.0423(16) 0.0389(16) -0.0291(16) 0.0172(15) -0.0130(13)
    O1 0.104(2) 0.0492(15) 0.0487(14) -0.0345(15) 0.0227(14) -0.0192(12)
    C2 0.090(3) 0.044(2) 0.050(2) -0.024(2) 0.020(2) -0.0121(17)
    O2 0.136(3) 0.0554(16) 0.0587(16) -0.0535(17) 0.0343(16) -0.0184(13)
    C3 0.052(2) 0.042(2) 0.0342(18) -0.0201(17) 0.0066(16) -0.0069(15)
    N3 0.089(3) 0.0494(18) 0.0465(18) -0.0370(18) 0.0176(17) -0.0165(16)
    C4 0.063(3) 0.055(2) 0.044(2) -0.031(2) 0.0094(18) -0.0129(17)
    O3 0.225(4) 0.072(2) 0.0626(18) -0.087(2) 0.050(2) -0.0403(16)
    C5 0.068(3) 0.064(3) 0.043(2) -0.028(2) 0.0144(18) -0.0145(18)
    C6 0.062(3) 0.046(2) 0.049(2) -0.0125(19) 0.0141(18) 0.0043(17)
    C7 0.045(2) 0.0400(19) 0.0396(18) -0.0162(17) 0.0017(16) -0.0091(16)
    C8 0.040(2) 0.0355(18) 0.0351(17) -0.0139(15) -0.0003(14) -0.0072(14)
    C9 0.061(2) 0.043(2) 0.0426(19) -0.0269(18) 0.0063(17) -0.0134(15)
    C10 0.060(2) 0.046(2) 0.0427(19) -0.0260(18) 0.0105(17) -0.0201(16)
    C11 0.044(2) 0.0385(19) 0.0412(19) -0.0149(16) 0.0005(15) -0.0106(15)
    C12 0.053(2) 0.0365(18) 0.0384(18) -0.0195(17) 0.0029(16) -0.0110(15)
    C13 0.053(2) 0.0418(19) 0.0339(17) -0.0186(17) 0.0030(15) -0.0116(14)
    C14 0.060(2) 0.0416(19) 0.0353(18) -0.0296(19) 0.0097(16) -0.0125(15)
    C15 0.062(3) 0.050(2) 0.043(2) -0.020(2) 0.0041(18) -0.0094(16)
    C16 0.064(3) 0.049(2) 0.060(2) -0.0173(19) 0.014(2) -0.0197(19)
    C17 0.082(3) 0.060(2) 0.041(2) -0.040(2) 0.022(2) -0.0237(18)
    C18 0.073(3) 0.065(3) 0.039(2) -0.036(2) 0.0023(19) -0.0083(18)
    C19 0.050(2) 0.046(2) 0.049(2) -0.0173(18) 0.0048(18) -0.0066(17)
_geom_special_details
;
All e.s.d.'s (except the e.s.d. in the dihedral angle between two l.s. planes)
are estimated using the full covariance matrix. The cell e.s.d.'s are taken
into account individually in the estimation of e.s.d.'s in distances, angles
and torsion angles; correlations between e.s.d.'s in cell parameters are only
used when they are defined by crystal symmetry. An approximate (isotropic)
treatment of cell e.s.d.'s is used for estimating e.s.d.'s involving l.s.
planes.
;
loop_
    _geom_bond_atom_site_label_1
    _geom_bond_atom_site_label_2
    _geom_bond_site_symmetry_2
    _geom_bond_distance
    _geom_bond_publ_flag
    F1 C17 . 1.358(3) ?
    N1 C7 . 1.365(4) ?
    N1 C3 . 1.413(3) ?
    N1 H1A . 0.8600 ?
    F2 C6 . 1.373(4) ?
    C1 C6 . 1.354(5) ?
    C1 C2 . 1.382(4) ?
    C1 H1C . 0.9300 ?
    N2 C11 . 1.357(4) ?
    N2 C14 . 1.421(4) ?
    N2 H2A . 0.8600 ?
    O1 C7 . 1.225(3) ?
    C2 C3 . 1.379(4) ?
    C2 H2B . 0.9300 ?
    O2 N3 . 1.222(3) ?
    C3 C4 . 1.380(4) ?
    N3 O3 . 1.214(3) ?
    N3 C12 . 1.451(4) ?
    C4 C5 . 1.381(4) ?
    C4 H4A . 0.9300 ?
    C5 C6 . 1.360(5) ?
    C5 H5A . 0.9300 ?
    C7 C8 . 1.490(4) ?
    C8 C13 . 1.376(4) ?
    C8 C9 . 1.400(4) ?
    C9 C10 . 1.369(4) ?
    C9 H9A . 0.9300 ?
    C10 C11 . 1.415(4) ?
    C10 H10A . 0.9300 ?
    C11 C12 . 1.412(4) ?
    C12 C13 . 1.378(4) ?
    C13 H13A . 0.9300 ?
    C14 C15 . 1.376(4) ?
    C14 C19 . 1.388(4) ?
    C15 C16 . 1.375(4) ?
    C15 H15A . 0.9300 ?
    C16 C17 . 1.366(5) ?
    C16 H16A . 0.9300 ?
    C17 C18 . 1.363(5) ?
    C18 C19 . 1.384(4) ?
    C18 H18A . 0.9300 ?
    C19 H19A . 0.9300 ?
loop_
    _geom_angle_atom_site_label_1
    _geom_angle_atom_site_label_2
    _geom_angle_atom_site_label_3
    _geom_angle_site_symmetry_1
    _geom_angle_site_symmetry_3
    _geom_angle
    _geom_angle_publ_flag
    C7 N1 C3 . . 128.1(3) ?
    C7 N1 H1A . . 115.9 ?
    C3 N1 H1A . . 115.9 ?
    C6 C1 C2 . . 117.9(4) ?
    C6 C1 H1C . . 121.0 ?
    C2 C1 H1C . . 121.0 ?
    C11 N2 C14 . . 126.9(3) ?
    C11 N2 H2A . . 116.6 ?
    C14 N2 H2A . . 116.6 ?
    C3 C2 C1 . . 121.4(3) ?
    C3 C2 H2B . . 119.3 ?
    C1 C2 H2B . . 119.3 ?
    C2 C3 C4 . . 118.6(3) ?
    C2 C3 N1 . . 117.8(3) ?
    C4 C3 N1 . . 123.6(3) ?
    O3 N3 O2 . . 120.7(3) ?
    O3 N3 C12 . . 118.4(3) ?
    O2 N3 C12 . . 120.9(3) ?
    C3 C4 C5 . . 120.5(3) ?
    C3 C4 H4A . . 119.7 ?
    C5 C4 H4A . . 119.7 ?
    C6 C5 C4 . . 118.7(3) ?
    C6 C5 H5A . . 120.7 ?
    C4 C5 H5A . . 120.7 ?
    C1 C6 C5 . . 122.9(3) ?
    C1 C6 F2 . . 119.1(3) ?
    C5 C6 F2 . . 117.9(3) ?
    O1 C7 N1 . . 122.2(3) ?
    O1 C7 C8 . . 120.9(3) ?
    N1 C7 C8 . . 116.9(3) ?
    C13 C8 C9 . . 117.3(3) ?
    C13 C8 C7 . . 115.9(3) ?
    C9 C8 C7 . . 126.8(3) ?
    C10 C9 C8 . . 121.5(3) ?
    C10 C9 H9A . . 119.3 ?
    C8 C9 H9A . . 119.3 ?
    C9 C10 C11 . . 122.1(3) ?
    C9 C10 H10A . . 118.9 ?
    C11 C10 H10A . . 118.9 ?
    N2 C11 C12 . . 123.5(3) ?
    N2 C11 C10 . . 121.2(3) ?
    C12 C11 C10 . . 115.2(3) ?
    C13 C12 C11 . . 121.9(3) ?
    C13 C12 N3 . . 116.8(3) ?
    C11 C12 N3 . . 121.2(3) ?
    C8 C13 C12 . . 121.9(3) ?
    C8 C13 H13A . . 119.0 ?
    C12 C13 H13A . . 119.0 ?
    C15 C14 C19 . . 119.5(3) ?
    C15 C14 N2 . . 121.5(3) ?
    C19 C14 N2 . . 118.8(3) ?
    C16 C15 C14 . . 120.6(3) ?
    C16 C15 H15A . . 119.7 ?
    C14 C15 H15A . . 119.7 ?
    C17 C16 C15 . . 118.5(4) ?
    C17 C16 H16A . . 120.7 ?
    C15 C16 H16A . . 120.7 ?
    F1 C17 C18 . . 119.1(3) ?
    F1 C17 C16 . . 118.1(4) ?
    C18 C17 C16 . . 122.8(3) ?
    C17 C18 C19 . . 118.3(3) ?
    C17 C18 H18A . . 120.8 ?
    C19 C18 H18A . . 120.8 ?
    C18 C19 C14 . . 120.2(3) ?
    C18 C19 H19A . . 119.9 ?
    C14 C19 H19A . . 119.9 ?
loop_
    _geom_torsion_atom_site_label_1
    _geom_torsion_atom_site_label_2
    _geom_torsion_atom_site_label_3
    _geom_torsion_atom_site_label_4
    _geom_torsion_site_symmetry_1
    _geom_torsion_site_symmetry_2
    _geom_torsion_site_symmetry_3
    _geom_torsion_site_symmetry_4
    _geom_torsion
    _geom_torsion_publ_flag
    C6 C1 C2 C3 . . . . -0.9(6) ?
    C1 C2 C3 C4 . . . . 0.5(6) ?
    C1 C2 C3 N1 . . . . -178.1(3) ?
    C7 N1 C3 C2 . . . . 178.7(3) ?
    C7 N1 C3 C4 . . . . 0.2(5) ?
    C2 C3 C4 C5 . . . . 0.4(5) ?
    N1 C3 C4 C5 . . . . 178.9(3) ?
    C3 C4 C5 C6 . . . . -0.9(5) ?
    C2 C1 C6 C5 . . . . 0.5(6) ?
    C2 C1 C6 F2 . . . . 178.4(3) ?
    C4 C5 C6 C1 . . . . 0.4(6) ?
    C4 C5 C6 F2 . . . . -177.5(3) ?
    C3 N1 C7 O1 . . . . 0.3(5) ?
    C3 N1 C7 C8 . . . . -179.6(3) ?
    O1 C7 C8 C13 . . . . 1.9(5) ?
    N1 C7 C8 C13 . . . . -178.2(3) ?
    O1 C7 C8 C9 . . . . -178.0(3) ?
    N1 C7 C8 C9 . . . . 1.9(5) ?
    C13 C8 C9 C10 . . . . -0.7(5) ?
    C7 C8 C9 C10 . . . . 179.2(3) ?
    C8 C9 C10 C11 . . . . -0.6(5) ?
    C14 N2 C11 C12 . . . . 173.7(3) ?
    C14 N2 C11 C10 . . . . -9.4(5) ?
    C9 C10 C11 N2 . . . . -175.3(3) ?
    C9 C10 C11 C12 . . . . 1.8(5) ?
    N2 C11 C12 C13 . . . . 175.3(3) ?
    C10 C11 C12 C13 . . . . -1.7(5) ?
    N2 C11 C12 N3 . . . . -5.3(5) ?
    C10 C11 C12 N3 . . . . 177.6(3) ?
    O3 N3 C12 C13 . . . . 7.8(5) ?
    O2 N3 C12 C13 . . . . -172.6(3) ?
    O3 N3 C12 C11 . . . . -171.5(4) ?
    O2 N3 C12 C11 . . . . 8.1(5) ?
    C9 C8 C13 C12 . . . . 0.8(5) ?
    C7 C8 C13 C12 . . . . -179.1(3) ?
    C11 C12 C13 C8 . . . . 0.4(5) ?
    N3 C12 C13 C8 . . . . -178.9(3) ?
    C11 N2 C14 C15 . . . . -56.2(5) ?
    C11 N2 C14 C19 . . . . 128.7(3) ?
    C19 C14 C15 C16 . . . . 1.0(5) ?
    N2 C14 C15 C16 . . . . -174.0(3) ?
    C14 C15 C16 C17 . . . . -0.4(5) ?
    C15 C16 C17 F1 . . . . 178.9(3) ?
    C15 C16 C17 C18 . . . . -0.6(5) ?
    F1 C17 C18 C19 . . . . -178.4(3) ?
    C16 C17 C18 C19 . . . . 1.0(5) ?
    C17 C18 C19 C14 . . . . -0.4(5) ?
    C15 C14 C19 C18 . . . . -0.5(5) ?
    N2 C14 C19 C18 . . . . 174.6(3) ?
loop_
    _geom_hbond_atom_site_label_D
    _geom_hbond_atom_site_label_H
    _geom_hbond_atom_site_label_A
    _geom_hbond_site_symmetry_A
    _geom_hbond_distance_DH
    _geom_hbond_distance_HA
    _geom_hbond_distance_DA
    _geom_hbond_angle_DHA
    _geom_hbond_publ_flag
    N1 H1A O3 1_545 0.86 2.37 3.185(4) 158 y
    N2 H2A O2 . 0.86 1.98 2.636(4) 132 y
    N2 H2A N3 . 0.86 2.58 2.917(4) 105 ?
    C2 H2B O3 1_545 0.93 2.40 3.240(5) 151 y
    C4 H4A O1 . 0.93 2.20 2.821(4) 123 ?
    C10 H10A F1 2_655 0.93 2.53 3.205(4) 130 y
    C13 H13A O1 . 0.93 2.39 2.728(4) 102 ?
    C13 H13A O3 . 0.93 2.33 2.661(5) 100 ?
    C15 H15A O1 2_656 0.93 2.55 3.454(4) 164 y
    C16 H16A F2 2_646 0.93 2.39 3.272(5) 158 y
