# Supplementary material for: 4-(4-Fluoro­anilino)-N-(4-fluoro­phen­yl)-3-nitro­benzamide
Source: Acta Crystallogr Sect E Struct Rep Online. 2010 Oct 23;66(Pt 11):o2909. doi: 10.1107/S1600536810040687 (PMC3009010; doi:10.1107/S1600536810040687)
Supplement: Supplementary file 2 [file e-66-o2909-Isup2.hkl]

# 
# h,k,l, Fc-squared, Fo-squared, sigma(Fo-squared) and status flag 
# 
data_I
_shelx_title ' X in P-1' 
_shelx_refln_list_code          4 
_shelx_F_calc_maximum      156.13 
_exptl_crystal_F_000       380.00 
_reflns_d_resolution_high  0.8324 
 
loop_ 
 _symmetry_equiv_pos_as_xyz 
 'x, y, z' 
 '-x, -y, -z' 
 
_cell_length_a     7.8510 
_cell_length_b     8.2720 
_cell_length_c    13.8350 
_cell_angle_alpha  74.750 
_cell_angle_beta   85.670 
_cell_angle_gamma  70.760 
 
_shelx_F_squared_multiplier     1.000 
 
loop_ 
 _refln_index_h 
 _refln_index_k 
 _refln_index_l 
 _refln_F_squared_calc 
 _refln_F_squared_meas 
 _refln_F_squared_sigma 
 _refln_observed_status 
   1   0   0      372.59      327.74      4.95 o 
   2   0   0      446.62      447.81      8.23 o 
   3   0   0      591.97      575.22     11.52 o 
   4   0   0        6.83        4.44      3.13 o 
   5   0   0        0.62        2.26      3.13 o 
   6   0   0       16.71       17.11      5.68 o 
   7   0   0        0.12       -4.66      4.66 o 
   8   0   0        0.17       -6.41      6.41 o 
  -8   1   0        6.62       17.77      5.97 o 
  -7   1   0       29.68       23.60      6.48 o 
  -6   1   0       44.88       56.01      6.56 o 
  -5   1   0        0.29        1.24      3.50 o 
  -4   1   0        0.53        2.33      3.28 o 
  -3   1   0       19.77       14.79      3.86 o 
  -2   1   0     7581.28     7593.15    163.07 o 
  -1   1   0     1356.47     1304.81     12.56 o 
   0   1   0        3.02        1.21      0.95 o 
   1   1   0      153.23      146.84      3.73 o 
   2   1   0      855.75      799.96     10.74 o 
   3   1   0      692.86      681.19     12.06 o 
   4   1   0      276.91      292.56      9.64 o 
   5   1   0        8.59       10.49      4.22 o 
   6   1   0        0.04        1.38      3.79 o 
   7   1   0       11.17        2.77      6.04 o 
   8   1   0        7.22       16.60      5.17 o 
   9   1   0        0.57       -3.93      6.70 o 
  -8   2   0       23.06       20.76      8.16 o 
  -7   2   0        6.87        0.00      7.21 o 
  -6   2   0        2.50        9.10      4.51 o 
  -5   2   0        2.48       10.78      4.08 o 
  -4   2   0        6.36       14.86      3.93 o 
  -3   2   0      549.25      588.92     14.28 o 
  -2   2   0      419.03      441.45     10.61 o 
  -1   2   0       14.62       15.00      2.48 o 
   0   2   0     1060.12     1119.41      9.10 o 
   1   2   0     1912.05     1908.27     16.50 o 
   2   2   0     6563.25     6301.09    142.05 o 
   3   2   0      257.67      263.92      8.04 o 
   4   2   0       94.21       83.61      5.76 o 
   5   2   0       25.87       25.49      4.44 o 
   6   2   0        1.01        0.44      4.22 o 
   7   2   0       78.94       74.53      8.23 o 
   8   2   0       21.52        9.69      6.85 o 
   9   2   0        1.91        8.45      4.88 o 
  -7   3   0        0.48        6.70      5.02 o 
  -6   3   0       12.98       18.35      5.75 o 
  -5   3   0        2.14        4.81      4.81 o 
  -4   3   0        1.77        4.44      4.44 o 
  -3   3   0        3.79        4.37      3.93 o 
  -2   3   0     1027.56     1088.79     18.98 o 
  -1   3   0      174.65      176.51      7.15 o 
   0   3   0      722.87      783.48      9.49 o 
   1   3   0     1590.76     1582.01     18.39 o 
   2   3   0      524.55      532.51     11.22 o 
   3   3   0      749.63      732.93     14.18 o 
   4   3   0      198.76      189.62      8.17 o 
   5   3   0        0.80       -2.26      3.42 o 
   6   3   0       17.72        9.98      5.61 o 
   7   3   0       21.60       17.92      5.39 o 
   8   3   0        0.86        7.72      4.73 o 
   9   3   0        0.35        5.32      5.32 o 
  -6   4   0        3.28        0.73      6.99 o 
  -5   4   0        0.15       11.00      4.51 o 
  -4   4   0       33.05       48.36      6.56 o 
  -3   4   0        0.00        2.18      4.15 o 
  -2   4   0      235.66      234.57     10.58 o 
  -1   4   0      450.55      455.70     13.24 o 
   0   4   0     1090.42     1264.47     14.13 o 
   1   4   0      155.81      173.31      7.73 o 
   2   4   0       43.10       45.39      4.52 o 
   3   4   0     1040.67      994.29     18.17 o 
   4   4   0      390.15      389.45     12.64 o 
   5   4   0        0.04       -2.40      3.71 o 
   6   4   0       10.23       16.24      4.52 o 
   7   4   0        9.62        3.93      5.68 o 
   8   4   0        3.31       11.80      5.61 o 
   9   4   0        9.14       19.15      6.55 o 
  -6   5   0        8.22       -3.20      8.88 o 
  -5   5   0        0.04       -2.77      6.04 o 
  -4   5   0       53.98       48.00      8.30 o 
  -3   5   0       17.07       17.41      6.26 o 
  -2   5   0        1.15        1.82      4.30 o 
  -1   5   0       11.72       15.58      4.66 o 
   0   5   0       18.92       24.24      3.29 o 
   1   5   0      235.54      210.15      9.70 o 
   2   5   0       30.93       30.59      4.73 o 
   3   5   0      256.55      273.36     10.65 o 
   4   5   0        1.35        2.84      4.22 o 
   5   5   0      204.31      205.79     10.72 o 
   6   5   0       51.48       44.94      7.14 o 
   7   5   0        0.21        4.15      5.10 o 
   8   5   0        5.35       -2.04      6.99 o 
   9   5   0       58.90       79.69      9.40 o 
  -5   6   0        0.13       18.50      6.77 o 
  -4   6   0        0.40       -7.43      7.43 o 
  -3   6   0        0.33       -6.77      6.77 o 
  -2   6   0        0.21       13.40      4.08 o 
  -1   6   0        8.96       13.62      4.88 o 
   0   6   0        0.90        7.18      5.57 o 
   1   6   0       18.23       21.56      5.39 o 
   2   6   0        0.28        3.50      4.44 o 
   3   6   0       14.04       14.20      5.24 o 
   4   6   0       25.21       28.77      5.90 o 
   5   6   0      124.98      132.49      9.84 o 
   6   6   0       15.82       23.96      6.12 o 
   7   6   0      406.86      381.86     18.17 o 
   8   6   0       40.17       29.06      8.67 o 
  -3   7   0        6.91       -1.46      7.14 o 
  -2   7   0       11.11        8.59      6.34 o 
  -1   7   0        1.47       -6.04      6.85 o 
   0   7   0       70.39       62.36      6.18 o 
   1   7   0       63.00       59.66      8.09 o 
   2   7   0      130.80      123.17     10.13 o 
   3   7   0       38.00       35.54      7.28 o 
   4   7   0       52.59       35.26      7.94 o 
   5   7   0       55.18       44.58      8.09 o 
   6   7   0        0.16        3.20      5.39 o 
   7   7   0       17.47       13.33      7.94 o 
   8   7   0        5.41       -2.33      8.01 o 
  -2   8   0       24.60       31.24      9.10 o 
  -1   8   0       44.90       37.51      9.32 o 
   0   8   0       18.63       18.10      4.52 o 
   1   8   0        0.98        3.86      6.34 o 
   2   8   0        7.61        3.13      6.48 o 
   3   8   0        2.53       10.05      6.12 o 
   4   8   0       33.11       15.44      7.06 o 
   5   8   0        6.13       10.12      6.04 o 
   6   8   0       37.02       27.31      8.67 o 
   7   8   0       17.57       13.98      8.08 o 
   0   9   0        1.18       -2.40      5.10 o 
   1   9   0        2.77        9.90      7.72 o 
   2   9   0        1.23        7.43      7.21 o 
   3   9   0        4.39        1.46      7.28 o 
   4   9   0        0.29       -4.51      7.06 o 
   5   9   0       70.03       79.62     10.71 o 
  -5  -9   1        0.11       -7.94      8.08 o 
  -4  -9   1       13.03        9.25      9.03 o 
  -3  -9   1       46.39       56.89     10.42 o 
  -2  -9   1        1.35       -6.12      7.43 o 
  -1  -9   1        0.74       -8.23      8.23 o 
  -7  -8   1       16.31        6.34      8.59 o 
  -6  -8   1        0.40        2.18      6.12 o 
  -5  -8   1        0.09       -4.15      6.77 o 
  -4  -8   1        4.39        0.66      7.14 o 
  -3  -8   1        0.33        0.66      7.14 o 
  -2  -8   1       84.78       91.36      9.84 o 
  -1  -8   1        0.72       -7.57      7.57 o 
   0  -8   1        3.52        4.56      4.46 o 
   1  -8   1        2.06       -3.71      7.94 o 
   2  -8   1       13.35       -2.40      8.45 o 
  -8  -7   1        0.12        7.21      5.68 o 
  -7  -7   1        0.03        2.18      6.26 o 
  -6  -7   1       15.70       15.07      7.65 o 
  -5  -7   1        4.30        4.22      7.14 o 
  -4  -7   1       70.48       72.19      8.38 o 
  -3  -7   1      146.41      139.87     10.71 o 
  -2  -7   1       69.23       74.53      8.38 o 
  -1  -7   1        9.13       13.84      5.61 o 
   0  -7   1       14.16       14.88      4.30 o 
   1  -7   1       21.45       20.61      6.55 o 
   2  -7   1       13.52       -2.69      7.87 o 
   3  -7   1        0.13        0.73      7.43 o 
  -8  -6   1       41.92       57.03      9.54 o 
  -7  -6   1       23.91       17.04      7.94 o 
  -6  -6   1      112.17      105.37     10.13 o 
  -5  -6   1     1310.36     1308.26     29.15 o 
  -4  -6   1       86.04       96.40      8.45 o 
  -3  -6   1       89.76       92.54      8.23 o 
  -2  -6   1       86.13       84.23      8.02 o 
  -1  -6   1        7.51        7.79      4.73 o 
   0  -6   1       35.90       43.35      4.63 o 
   1  -6   1        6.83       12.45      4.22 o 
   2  -6   1        5.10        9.18      5.02 o 
   3  -6   1        0.15        1.89      5.97 o 
   4  -6   1        0.08        0.73      6.19 o 
  -9  -5   1        3.92       -8.23      8.23 o 
  -8  -5   1       26.50       17.41      7.28 o 
  -7  -5   1      250.17      287.76     15.46 o 
  -6  -5   1       31.45       21.70      6.99 o 
  -5  -5   1       29.35       35.40      5.97 o 
  -4  -5   1       54.32       55.88      5.97 o 
  -3  -5   1       28.39       33.36      5.17 o 
  -2  -5   1        8.02        5.17      3.64 o 
  -1  -5   1       22.07       17.33      4.95 o 
   0  -5   1       45.67       44.68      4.22 o 
   1  -5   1        2.23        5.10      4.30 o 
   2  -5   1       29.04       36.20      5.46 o 
   3  -5   1        0.02       -1.09      5.24 o 
   4  -5   1        4.52        3.13      6.41 o 
   5  -5   1        0.17        5.68      6.12 o 
  -9  -4   1        2.13       -3.13      6.41 o 
  -8  -4   1        9.77       15.37      6.12 o 
  -7  -4   1       20.60       22.87      5.53 o 
  -6  -4   1        3.46        5.39      3.93 o 
  -5  -4   1       14.19        8.74      4.37 o 
  -4  -4   1       94.79       96.20      7.00 o 
  -3  -4   1      401.68      398.00     12.28 o 
  -2  -4   1       96.61       88.27      6.12 o 
  -1  -4   1        0.00        0.00      2.99 o 
   0  -4   1      394.58      380.44      8.14 o 
   1  -4   1      276.11      264.69     10.22 o 
   2  -4   1      656.83      742.62     18.15 o 
   3  -4   1        0.65        0.44      4.59 o 
   4  -4   1       12.87        7.94      5.46 o 
   5  -4   1        2.61        7.43      5.02 o 
   6  -4   1        1.31       -1.46      6.77 o 
  -9  -3   1        0.26        4.59      6.26 o 
  -8  -3   1        0.82       -1.31      5.68 o 
  -7  -3   1       25.04       25.34      5.32 o 
  -6  -3   1        0.01       -3.71      4.59 o 
  -5  -3   1      263.86      279.13     11.31 o 
  -4  -3   1      129.89      143.99      7.51 o 
  -3  -3   1       25.70       24.11      3.42 o 
  -2  -3   1        8.87        9.18      2.77 o 
  -1  -3   1       10.49       14.20      3.20 o 
   0  -3   1      356.17      374.21      6.85 o 
   1  -3   1      217.39      209.65      8.10 o 
   2  -3   1        1.08       -0.29      3.79 o 
   3  -3   1        0.91        0.00      3.06 o 
   4  -3   1       27.84       29.50      5.75 o 
   5  -3   1        2.93       -1.60      5.53 o 
   6  -3   1        3.89        6.41      5.83 o 
   7  -3   1        0.79       -6.85      6.85 o 
  -9  -2   1        0.23        3.86      6.19 o 
  -8  -2   1        0.43       -5.97      5.97 o 
  -7  -2   1       74.65       69.87      7.72 o 
  -6  -2   1      195.26      186.38     10.79 o 
  -5  -2   1       92.31       97.51      7.29 o 
  -4  -2   1       86.50       88.77      5.90 o 
  -3  -2   1       34.48       33.00      3.57 o 
  -2  -2   1     2216.75     2184.03     20.27 o 
  -1  -2   1     3545.26     3588.16     24.19 o 
   0  -2   1      544.70      540.33      6.68 o 
   1  -2   1        9.79       11.94      2.69 o 
   2  -2   1      138.60      129.83      6.27 o 
   3  -2   1      322.00      354.70     10.81 o 
   4  -2   1        0.90        0.36      3.42 o 
   5  -2   1        2.92       10.92      4.81 o 
   6  -2   1        0.02       -4.01      5.24 o 
   7  -2   1        0.05        6.84      5.97 o 
   8  -2   1        0.02       -1.60      7.28 o 
  -9  -1   1       12.53        3.93      8.81 o 
  -8  -1   1       12.14       22.65      5.83 o 
  -7  -1   1       20.33       21.12      5.68 o 
  -6  -1   1        0.05        3.64      3.20 o 
  -5  -1   1       13.93       18.35      3.71 o 
  -4  -1   1      144.97      133.31      6.86 o 
  -3  -1   1        3.78        5.10      2.40 o 
  -2  -1   1      344.84      331.83      7.26 o 
  -1  -1   1      836.45      812.83      9.09 o 
   0  -1   1     2055.76     1976.97     22.76 o 
   1  -1   1     1884.09     1838.61     15.77 o 
   2  -1   1      349.20      320.49      8.20 o 
   3  -1   1       54.46       55.01      4.81 o 
   4  -1   1      516.86      554.38     14.56 o 
   5  -1   1       43.15       38.10      5.90 o 
   6  -1   1        4.29        1.02      5.46 o 
   7  -1   1        1.41       -3.13      5.32 o 
   8  -1   1        1.32        4.44      6.34 o 
  -8   0   1        0.44       -7.06      7.06 o 
  -7   0   1       11.75       16.82      5.68 o 
  -6   0   1        0.26        0.95      4.59 o 
  -5   0   1        0.13       -1.53      3.13 o 
  -4   0   1      499.38      514.83     12.95 o 
  -3   0   1       14.29       11.00      2.91 o 
  -2   0   1      699.36      678.70     10.26 o 
  -1   0   1       83.36       75.88      2.70 o 
   0   0   1      197.06      192.11      2.04 o 
   1   0   1      594.98      566.33      6.98 o 
   2   0   1    24377.79    25832.55    305.24 o 
   3   0   1        0.08       -1.75      2.77 o 
   4   0   1      279.36      265.43      9.71 o 
   5   0   1        5.68       16.17      4.22 o 
   6   0   1       15.71       11.94      5.24 o 
   7   0   1        6.44       14.56      4.51 o 
   8   0   1        0.01       -3.50      5.46 o 
  -8   1   1        7.67        9.61      6.34 o 
  -7   1   1       19.00       22.94      5.53 o 
  -6   1   1        1.30       -1.02      4.08 o 
  -5   1   1       53.70       48.01      5.90 o 
  -4   1   1      230.68      242.49      9.92 o 
  -3   1   1      166.00      182.98      7.15 o 
  -2   1   1       48.04       47.51      3.43 o 
  -1   1   1      684.15      687.05      9.11 o 
   0   1   1     2427.37     2438.53     58.04 o 
   1   1   1      158.67      161.05      3.88 o 
   2   1   1     4439.54     4305.25    106.29 o 
   3   1   1       14.81       10.85      2.99 o 
   4   1   1      369.20      367.55     10.82 o 
   5   1   1      160.60      141.53      7.88 o 
   6   1   1        1.56        0.44      3.86 o 
   7   1   1        0.00        4.95      4.81 o 
   8   1   1        1.28       -1.31      6.41 o 
   9   1   1        5.25       -2.33      6.55 o 
  -8   2   1        1.59       -4.81      7.28 o 
  -7   2   1       16.27       17.48      7.06 o 
  -6   2   1       34.69       33.29      6.99 o 
  -5   2   1        0.06       -4.22      4.81 o 
  -4   2   1      126.21      107.45      7.73 o 
  -3   2   1        4.10        6.26      3.42 o 
  -2   2   1      278.79      279.07      8.62 o 
  -1   2   1       18.29       17.12      3.06 o 
   0   2   1     1207.79     1331.59      9.76 o 
   1   2   1     2022.33     2067.14     16.86 o 
   2   2   1     1262.00     1230.44     14.44 o 
   3   2   1        2.65        2.18      2.33 o 
   4   2   1        6.48        4.81      3.06 o 
   5   2   1       35.66       36.49      4.81 o 
   6   2   1      133.32      144.98      9.26 o 
   7   2   1        7.19        9.69      4.95 o 
   8   2   1       20.04       18.06      6.48 o 
   9   2   1       14.58       20.61      6.63 o 
  -7   3   1        8.38        8.16      6.26 o 
  -6   3   1       17.23       12.60      6.77 o 
  -5   3   1        5.98        5.32      4.95 o 
  -4   3   1        0.94       -3.50      3.50 o 
  -3   3   1       49.18       48.81      5.17 o 
  -2   3   1        0.41        3.57      2.91 o 
  -1   3   1      200.06      213.51      7.88 o 
   0   3   1     4664.09     5050.27     28.37 o 
   1   3   1      554.16      556.90     10.72 o 
   2   3   1      336.61      356.56      9.22 o 
   3   3   1       13.63       17.04      3.20 o 
   4   3   1      111.02      105.27      6.63 o 
   5   3   1       18.82       13.33      4.15 o 
   6   3   1       81.37       80.88      7.58 o 
   7   3   1       30.75       34.01      6.77 o 
   8   3   1        0.28        7.72      5.68 o 
   9   3   1        0.09       -1.53      5.10 o 
  -6   4   1        5.22       -2.84      6.55 o 
  -5   4   1       11.41       10.27      7.21 o 
  -4   4   1        5.83       -1.53      5.53 o 
  -3   4   1       34.71       24.33      5.46 o 
  -2   4   1      173.33      177.72      8.90 o 
  -1   4   1      175.22      194.97      8.68 o 
   0   4   1     1894.19     2160.19     32.26 o 
   1   4   1       44.66       40.29      4.37 o 
   2   4   1     1533.87     1684.47     22.13 o 
   3   4   1     1754.21     1824.28     24.23 o 
   4   4   1      301.67      301.48     10.81 o 
   5   4   1        0.06        0.44      3.71 o 
   6   4   1        2.98       12.74      4.22 o 
   7   4   1        6.15       11.65      5.39 o 
   8   4   1       16.40       15.00      7.14 o 
   9   4   1        1.25       12.16      5.83 o 
  -6   5   1       33.78       32.70      8.45 o 
  -5   5   1       17.38       20.03      7.36 o 
  -4   5   1        0.81        4.81      5.17 o 
  -3   5   1       11.08        9.32      5.53 o 
  -2   5   1       51.89       58.86      6.63 o 
  -1   5   1       14.37       11.58      5.10 o 
   0   5   1       37.84       44.31      4.04 o 
   1   5   1      266.87      286.93     11.09 o 
   2   5   1        6.04        7.21      3.71 o 
   3   5   1       13.39       19.01      4.37 o 
   4   5   1       79.79       72.14      7.00 o 
   5   5   1       48.24       52.45      6.63 o 
   6   5   1        7.56        0.00      4.95 o 
   7   5   1        6.33       11.14      5.39 o 
   8   5   1        2.31        5.39      5.83 o 
   9   5   1       26.29       35.98      7.79 o 
  -5   6   1       15.36        8.74      7.94 o 
  -4   6   1        0.53        2.77      6.34 o 
  -3   6   1        0.01        8.01      5.68 o 
  -2   6   1        0.69        1.67      5.90 o 
  -1   6   1        1.32        2.99      5.10 o 
   0   6   1       20.30       20.72      6.55 o 
   1   6   1      207.52      195.67     10.72 o 
   2   6   1       68.02       73.58      7.43 o 
   3   6   1       19.32       16.02      5.46 o 
   4   6   1      152.56      142.81      9.55 o 
   5   6   1       29.67       19.59      6.48 o 
   6   6   1       86.47       91.36      9.03 o 
   7   6   1       68.14       67.60      9.62 o 
   8   6   1        8.90       10.78      7.72 o 
  -4   7   1        1.20       10.49      7.21 o 
  -3   7   1        6.41        0.73      6.41 o 
  -2   7   1        8.17       13.04      7.21 o 
  -1   7   1        1.42        1.17      6.99 o 
   0   7   1        0.25        1.15      3.68 o 
   1   7   1        4.11       -1.02      6.12 o 
   2   7   1        0.22       -0.51      5.46 o 
   3   7   1       53.94       52.30      7.50 o 
   4   7   1       66.64       66.80      7.87 o 
   5   7   1       28.20       28.77      6.63 o 
   6   7   1       18.09       19.37      7.36 o 
   7   7   1      123.68      116.22     11.59 o 
   8   7   1        8.88       14.64      6.55 o 
  -2   8   1        0.07        0.00      7.50 o 
  -1   8   1       11.56        8.45      7.14 o 
   0   8   1       65.82       68.52      7.11 o 
   1   8   1       47.02       26.44      8.30 o 
   2   8   1       12.80       11.65      6.04 o 
   3   8   1        0.23       -6.12      6.26 o 
   4   8   1       32.28       32.12      7.94 o 
   5   8   1        3.21        9.90      6.77 o 
   6   8   1       76.43       77.51     10.13 o 
   7   8   1       31.94       42.82      8.45 o 
   0   9   1       13.22       12.35      5.60 o 
   1   9   1        4.48       14.20      6.92 o 
   2   9   1        0.37        2.91      6.84 o 
   3   9   1        1.31       -2.18      6.48 o 
   4   9   1       18.46       19.01      7.87 o 
   5   9   1        0.05        6.84      6.84 o 
   6   9   1        5.28        2.40      8.16 o 
  -4  -9   2       11.99       21.41      7.86 o 
  -3  -9   2       36.07       45.45      9.32 o 
  -2  -9   2       21.81       31.53      8.59 o 
  -6  -8   2        8.92       -0.73      6.63 o 
  -5  -8   2        0.18       -7.35      7.35 o 
  -4  -8   2        4.29       -6.85      6.85 o 
  -3  -8   2       15.23       22.79      7.28 o 
  -2  -8   2        1.91        7.35      6.55 o 
  -1  -8   2        9.29        0.00      7.50 o 
   0  -8   2       14.82        8.35      5.81 o 
   1  -8   2        0.04        5.32      7.28 o 
  -7  -7   2        6.02        0.73      7.94 o 
  -6  -7   2        0.21       -3.35      6.26 o 
  -5  -7   2        1.28        3.13      6.12 o 
  -4  -7   2        0.49        3.57      5.39 o 
  -3  -7   2        4.65        8.52      5.17 o 
  -2  -7   2       33.51       43.04      7.65 o 
  -1  -7   2       43.55       34.67      7.36 o 
   0  -7   2       49.28       52.02      5.96 o 
   1  -7   2        0.83        3.20      6.12 o 
   2  -7   2       18.96        9.83      8.30 o 
   3  -7   2        1.07       10.85      6.41 o 
  -8  -6   2        0.02       -6.77      6.77 o 
  -7  -6   2        1.92       -6.04      6.04 o 
  -6  -6   2      144.68      151.15     11.73 o 
  -5  -6   2      286.76      289.97     14.44 o 
  -4  -6   2      163.09      182.17     10.93 o 
  -3  -6   2      760.59      760.64     20.93 o 
  -2  -6   2       45.45       41.96      6.63 o 
  -1  -6   2       27.52       13.84      6.19 o 
   0  -6   2       33.34       43.70      4.81 o 
   1  -6   2        8.04       14.56      5.83 o 
   2  -6   2        0.41        2.40      5.39 o 
   3  -6   2        4.93        5.32      5.17 o 
   4  -6   2        2.87       16.31      6.48 o 
  -8  -5   2       11.41       15.00      6.85 o 
  -7  -5   2       62.38       68.55      9.11 o 
  -6  -5   2       46.32       45.96      7.21 o 
  -5  -5   2      237.19      248.86     12.40 o 
  -4  -5   2        0.24       -1.31      4.44 o 
  -3  -5   2      170.94      163.55      9.33 o 
  -2  -5   2        2.56       -0.80      4.01 o 
  -1  -5   2      125.91      135.87      8.38 o 
   0  -5   2        0.64       -3.32      3.32 o 
   1  -5   2       12.47       19.95      4.52 o 
   2  -5   2        2.59        9.90      4.88 o 
   3  -5   2        4.62       -2.26      5.68 o 
   4  -5   2        3.49        3.20      5.61 o 
   5  -5   2        5.92        8.81      6.19 o 
  -9  -4   2        0.41       -1.60      6.34 o 
  -8  -4   2        2.02       -2.04      5.90 o 
  -7  -4   2       11.53       11.72      5.24 o 
  -6  -4   2       15.30       13.11      4.81 o 
  -5  -4   2       83.01       96.40      7.72 o 
  -4  -4   2       94.78       87.01      6.92 o 
  -3  -4   2       76.25       87.01      6.27 o 
  -2  -4   2        8.26        8.45      3.28 o 
  -1  -4   2       11.61       10.49      3.57 o 
   0  -4   2       19.95       21.59      3.22 o 
   1  -4   2        3.64        3.93      3.13 o 
   2  -4   2       89.52       91.67      7.43 o 
   3  -4   2       27.47       39.55      5.54 o 
   4  -4   2      104.06      104.13      9.76 o 
   5  -4   2        0.95       -6.26      6.26 o 
   6  -4   2        0.08       -3.71      5.75 o 
  -9  -3   2        0.71       -4.66      6.34 o 
  -8  -3   2        0.47       -5.83      5.83 o 
  -7  -3   2        5.04       -0.58      5.68 o 
  -6  -3   2        7.74        2.40      4.66 o 
  -5  -3   2      130.58      136.46      8.38 o 
  -4  -3   2       34.61       33.07      4.81 o 
  -3  -3   2      217.16      245.66      8.83 o 
  -2  -3   2      138.60      149.52      6.78 o 
  -1  -3   2      306.91      271.83      8.62 o 
   0  -3   2       36.98       40.26      2.91 o 
   1  -3   2      238.10      227.40      8.54 o 
   2  -3   2      338.24      388.23     12.27 o 
   3  -3   2       20.17       25.13      4.59 o 
   4  -3   2       46.62       45.53      7.28 o 
   5  -3   2        9.54       12.23      5.24 o 
   6  -3   2        0.31        5.24      5.90 o 
   7  -3   2        0.23        7.72      5.83 o 
  -9  -2   2        0.15       -5.46      6.55 o 
  -8  -2   2        2.85        0.00      5.61 o 
  -7  -2   2        7.96        9.47      5.61 o 
  -6  -2   2        7.76        3.71      4.88 o 
  -5  -2   2      591.30      602.11     16.39 o 
  -4  -2   2      628.35      611.75     14.21 o 
  -3  -2   2       54.25       59.75      4.52 o 
  -2  -2   2       39.14       34.46      3.50 o 
  -1  -2   2      411.63      422.76      8.87 o 
   0  -2   2       22.94       21.99      3.21 o 
   1  -2   2      198.76      198.02      7.01 o 
   2  -2   2       54.59       58.51      4.88 o 
   3  -2   2       71.13       68.57      5.68 o 
   4  -2   2       15.12       10.85      4.88 o 
   5  -2   2        1.31        1.97      4.08 o 
   6  -2   2        0.01        7.65      4.08 o 
   7  -2   2        0.96        0.66      5.68 o 
  -9  -1   2        0.13        7.21      6.63 o 
  -8  -1   2        3.29       12.82      5.02 o 
  -7  -1   2       24.21       30.44      6.48 o 
  -6  -1   2       69.30       72.13      6.99 o 
  -5  -1   2       57.71       62.14      6.34 o 
  -4  -1   2       13.36       16.60      3.28 o 
  -3  -1   2       62.39       62.02      4.30 o 
  -2  -1   2        2.51        1.82      2.04 o 
  -1  -1   2      437.63      421.42      7.50 o 
   0  -1   2      145.08      144.09      3.18 o 
   1  -1   2      204.32      198.03      5.85 o 
   2  -1   2       87.86       82.61      4.74 o 
   3  -1   2       26.48       21.49      3.79 o 
   4  -1   2      220.01      227.19     10.14 o 
   5  -1   2        0.44       -3.06      4.08 o 
   6  -1   2       38.46       40.79      6.34 o 
   7  -1   2        0.00        5.75      5.53 o 
   8  -1   2        4.62        2.26      6.55 o 
  -8   0   2        0.25       -3.50      5.46 o 
  -7   0   2        0.00        0.00      4.95 o 
  -6   0   2        0.11        0.95      4.01 o 
  -5   0   2        0.21        1.17      2.99 o 
  -4   0   2        1.22        3.06      2.55 o 
  -3   0   2        9.87        7.87      2.99 o 
  -2   0   2      828.24      835.31     11.97 o 
  -1   0   2      552.78      493.02      7.39 o 
   0   0   2        0.41        0.48      1.60 o 
   1   0   2      419.26      393.26      6.70 o 
   2   0   2    14666.96    14023.06    223.59 o 
   3   0   2       45.61       46.85      4.15 o 
   4   0   2     2446.74     2290.69     28.17 o 
   5   0   2      145.09      165.05      8.97 o 
   6   0   2        2.08        7.28      4.88 o 
   7   0   2        1.00       11.21      4.59 o 
   8   0   2        3.22        0.00      5.97 o 
  -8   1   2        1.83       -5.97      6.19 o 
  -7   1   2        0.41        8.08      3.79 o 
  -6   1   2        0.00       -2.04      4.66 o 
  -5   1   2        0.35       -2.99      4.22 o 
  -4   1   2       26.24       30.88      4.52 o 
  -3   1   2      173.67      166.06      7.22 o 
  -2   1   2      464.15      456.26      9.68 o 
  -1   1   2     1615.52     1570.45     14.62 o 
   0   1   2     5637.08     5493.67    153.41 o 
   1   1   2      501.57      455.85      6.94 o 
   2   1   2     2449.53     2317.81     19.18 o 
   3   1   2      360.88      357.44      9.22 o 
   4   1   2        0.19        1.17      2.77 o 
   5   1   2        1.14       -2.55      3.71 o 
   6   1   2        1.35        0.44      3.79 o 
   7   1   2        2.55        1.67      4.44 o 
   8   1   2        0.27        0.00      5.17 o 
   9   1   2        0.30        0.80      5.53 o 
  -8   2   2        0.13        0.00      5.90 o 
  -7   2   2        0.79        2.69      5.68 o 
  -6   2   2      106.77       89.48      9.47 o 
  -5   2   2       90.09      107.26      8.67 o 
  -4   2   2       60.40       64.77      6.70 o 
  -3   2   2       31.40       36.06      4.37 o 
  -2   2   2      199.92      187.75      7.30 o 
  -1   2   2      551.14      528.59     10.14 o 
   0   2   2        0.93        0.35      1.42 o 
   1   2   2      411.72      398.36      7.64 o 
   2   2   2     4796.73     4852.77     29.75 o 
   3   2   2       62.13       69.31      4.59 o 
   4   2   2      142.84      139.36      7.15 o 
   5   2   2        0.03       -0.36      3.06 o 
   6   2   2       39.20       42.47      5.75 o 
   7   2   2        6.45        7.57      4.30 o 
   8   2   2        0.54       -6.34      6.34 o 
   9   2   2        3.00        5.39      5.68 o 
  -7   3   2        0.01        8.16      5.39 o 
  -6   3   2       26.55       28.26      6.99 o 
  -5   3   2       15.55       15.88      4.88 o 
  -4   3   2       10.92       10.56      4.30 o 
  -3   3   2       10.14        9.39      3.93 o 
  -2   3   2        5.66        0.87      3.71 o 
  -1   3   2      125.27      105.02      5.62 o 
   0   3   2       54.29       70.29      4.96 o 
   1   3   2        0.07        1.38      2.33 o 
   2   3   2      629.46      680.88     12.34 o 
   3   3   2      369.37      366.76     10.09 o 
   4   3   2      796.73      815.10     16.51 o 
   5   3   2       29.64       31.25      4.66 o 
   6   3   2       35.52       31.98      6.41 o 
   7   3   2        0.38        6.48      4.81 o 
   8   3   2        1.68        8.37      5.02 o 
   9   3   2       11.94       10.63      6.77 o 
  -6   4   2        4.61        4.22      7.50 o 
  -5   4   2       17.16       17.48      6.41 o 
  -4   4   2        0.54       -5.53      5.53 o 
  -3   4   2       31.24       29.86      5.75 o 
  -2   4   2       44.04       12.09      4.52 o 
  -1   4   2      145.91      151.75      8.09 o 
   0   4   2        1.15        1.82      1.93 o 
   1   4   2       70.17       76.08      5.39 o 
   2   4   2     2299.97     2520.83     27.01 o 
   3   4   2       82.65       84.47      6.34 o 
   4   4   2     1136.56     1170.70     21.04 o 
   5   4   2        7.58       11.58      3.64 o 
   6   4   2        0.09        6.12      3.50 o 
   7   4   2        3.34       13.33      4.51 o 
   8   4   2       10.72       11.07      6.34 o 
   9   4   2        0.03        7.57      6.34 o 
  -6   5   2        0.46        4.01      8.67 o 
  -5   5   2        0.74       -4.81      7.28 o 
  -4   5   2      203.58      218.50     14.00 o 
  -3   5   2        8.61       20.10      5.10 o 
  -2   5   2       53.31       66.87      6.85 o 
  -1   5   2        3.57        3.20      4.59 o 
   0   5   2        0.06       -2.02      2.50 o 
   1   5   2       49.94       63.82      5.46 o 
   2   5   2       73.49       74.40      5.76 o 
   3   5   2       25.17       19.52      4.44 o 
   4   5   2        6.15       -1.53      3.86 o 
   5   5   2      203.88      197.41     10.21 o 
   6   5   2       52.11       48.08      7.50 o 
   7   5   2        7.83        4.66      5.24 o 
   8   5   2       12.76       24.25      6.41 o 
   9   5   2        1.41       -2.33      6.19 o 
  -5   6   2        2.97        3.93      6.92 o 
  -4   6   2       13.40        6.19      7.50 o 
  -3   6   2        0.06       -6.04      6.04 o 
  -2   6   2        6.24       -5.32      5.32 o 
  -1   6   2        9.29        4.88      5.32 o 
   0   6   2       17.37       14.26      3.53 o 
   1   6   2        4.96        7.65      4.30 o 
   2   6   2        6.47       14.56      4.66 o 
   3   6   2       18.10       24.40      4.37 o 
   4   6   2        7.16        2.69      4.88 o 
   5   6   2       88.83       85.10      8.82 o 
   6   6   2       61.76       64.47      8.09 o 
   7   6   2       31.12       34.52      7.06 o 
   8   6   2       20.62       27.09      8.08 o 
  -4   7   2        0.05       16.82      6.63 o 
  -3   7   2        6.95        9.25      6.85 o 
  -2   7   2       11.34        4.52      6.92 o 
  -1   7   2        4.07        5.24      4.88 o 
   0   7   2        2.71       15.05      4.62 o 
   1   7   2        8.92       11.36      5.90 o 
   2   7   2       82.40       92.02      8.45 o 
   3   7   2        5.71        5.10      5.39 o 
   4   7   2        4.28        3.71      5.10 o 
   5   7   2        8.58       14.78      5.97 o 
   6   7   2      171.76      178.95     11.95 o 
   7   7   2        0.74       -6.19      6.63 o 
   8   7   2        8.75        9.90      6.77 o 
  -2   8   2        3.27        6.85      6.85 o 
  -1   8   2       39.53       45.30      9.18 o 
   0   8   2        6.35       12.08      4.38 o 
   1   8   2       87.96       83.13      9.40 o 
   2   8   2       64.43       50.19      7.65 o 
   3   8   2       16.20       22.36      6.34 o 
   4   8   2       83.45       75.62      9.03 o 
   5   8   2        0.27       -5.17      5.90 o 
   6   8   2        0.09        8.37      5.68 o 
   7   8   2       16.23        3.06      7.57 o 
   0   9   2        0.48       -5.40      5.40 o 
   1   9   2        5.06       19.15      7.06 o 
   2   9   2       12.62        7.86      8.23 o 
   3   9   2        0.19       -6.41      6.63 o 
   4   9   2        7.68       23.81      6.70 o 
   5   9   2        0.38       -6.63      6.63 o 
   6   9   2        4.16       -3.13      7.57 o 
  -6  -8   3       10.19       -2.33      7.57 o 
  -5  -8   3        6.06        1.46      6.41 o 
  -4  -8   3       29.12       30.66      8.59 o 
  -3  -8   3        7.35        7.72      6.34 o 
  -2  -8   3       43.98       48.95      8.89 o 
  -1  -8   3       26.69       27.89      9.39 o 
   0  -8   3        5.33        7.34     12.71 o 
   1  -8   3        0.03        2.40      7.14 o 
  -7  -7   3        5.49        8.45      6.48 o 
  -6  -7   3        1.40        6.99      5.02 o 
  -5  -7   3        0.02       -5.90      6.70 o 
  -4  -7   3       26.22       28.33      6.85 o 
  -3  -7   3       37.62       36.42      7.21 o 
  -2  -7   3        4.38       13.03      5.39 o 
  -1  -7   3        8.81        7.86      6.12 o 
   0  -7   3       28.94       23.66      5.63 o 
   1  -7   3        9.46        9.39      7.57 o 
   2  -7   3       14.17       16.02      6.85 o 
   3  -7   3        7.05       20.75      8.16 o 
  -8  -6   3        7.86       -4.66      7.86 o 
  -7  -6   3        5.60        5.61      7.86 o 
  -6  -6   3       14.91       15.73      6.92 o 
  -5  -6   3       27.16       17.19      6.26 o 
  -4  -6   3      256.89      271.76     13.27 o 
  -3  -6   3      958.14      981.95     24.25 o 
  -2  -6   3      339.73      349.81     15.03 o 
  -1  -6   3       11.41       12.09      5.83 o 
   0  -6   3       10.54        9.64      5.79 o 
   1  -6   3        0.78       -6.34      6.34 o 
   2  -6   3        1.22       -1.24      5.97 o 
   3  -6   3        1.78       -2.77      7.35 o 
   4  -6   3        0.09       -6.92      7.35 o 
  -8  -5   3        5.13       -3.64      6.55 o 
  -7  -5   3       33.66       38.67      7.43 o 
  -6  -5   3       16.72       16.53      6.19 o 
  -5  -5   3      486.13      468.25     16.95 o 
  -4  -5   3       72.99       69.07      7.14 o 
  -3  -5   3       64.95       66.81      7.87 o 
  -2  -5   3       40.64       40.06      5.83 o 
  -1  -5   3      194.35      170.58      9.70 o 
   0  -5   3        7.45        7.79      3.21 o 
   1  -5   3       68.49       62.29      7.29 o 
   2  -5   3       10.09       19.15      5.24 o 
   3  -5   3       10.24        2.33      5.68 o 
   4  -5   3        2.43       11.21      6.26 o 
   5  -5   3        2.01        7.57      7.72 o 
  -8  -4   3        0.10       -1.38      5.32 o 
  -7  -4   3        0.61        4.22      4.73 o 
  -6  -4   3       49.07       45.60      6.26 o 
  -5  -4   3       15.59       13.69      5.03 o 
  -4  -4   3        5.33        3.20      3.71 o 
  -3  -4   3       46.38       37.59      5.32 o 
  -2  -4   3      128.28      124.74      7.44 o 
  -1  -4   3       69.49       74.98      6.12 o 
   0  -4   3       62.72       68.76      4.19 o 
   1  -4   3       92.46       98.96      7.29 o 
   2  -4   3        8.32       13.33      4.22 o 
   3  -4   3       20.49       24.18      5.32 o 
   4  -4   3       42.71       25.64      7.28 o 
   5  -4   3       17.71       23.67      6.85 o 
   6  -4   3       11.21       12.16      7.86 o 
  -9  -3   3        0.29        0.80      5.90 o 
  -8  -3   3        0.01       -5.46      5.68 o 
  -7  -3   3        0.61        5.83      4.44 o 
  -6  -3   3        2.51       11.36      4.95 o 
  -5  -3   3        0.15        2.91      2.91 o 
  -4  -3   3       10.05        9.25      4.22 o 
  -3  -3   3       90.64       91.91      6.49 o 
  -2  -3   3       79.25       84.83      5.17 o 
  -1  -3   3      208.37      180.21      7.44 o 
   0  -3   3        0.99        2.34      1.99 o 
   1  -3   3       34.73       36.86      4.44 o 
   2  -3   3       83.25       87.37      6.70 o 
   3  -3   3       64.13       53.04      6.27 o 
   4  -3   3       42.28       45.96      6.77 o 
   5  -3   3        2.60       -4.59      5.61 o 
   6  -3   3        5.68        2.69      6.34 o 
   7  -3   3        0.04        7.86      4.95 o 
  -9  -2   3        5.26        0.00      6.48 o 
  -8  -2   3        3.05        6.77      5.39 o 
  -7  -2   3        2.59        4.01      4.88 o 
  -6  -2   3        2.59        6.70      4.30 o 
  -5  -2   3       27.90       23.45      5.39 o 
  -4  -2   3      195.55      203.02      8.97 o 
  -3  -2   3     1390.84     1512.26     20.92 o 
  -2  -2   3      148.55      149.64      6.57 o 
  -1  -2   3       12.87        7.72      2.48 o 
   0  -2   3       20.03       19.06      2.21 o 
   1  -2   3       69.37       68.73      4.88 o 
   2  -2   3      246.52      228.14      9.13 o 
   3  -2   3        1.44        2.77      3.64 o 
   4  -2   3        0.43        0.00      4.01 o 
   5  -2   3        5.10       -5.02      5.61 o 
   6  -2   3        0.96       -1.24      5.24 o 
   7  -2   3        1.26        4.30      6.99 o 
  -8  -1   3        6.51        9.61      6.85 o 
  -7  -1   3        2.91        4.59      4.95 o 
  -6  -1   3       14.86        4.81      5.46 o 
  -5  -1   3       78.41       89.04      7.21 o 
  -4  -1   3        7.39        6.92      3.42 o 
  -3  -1   3      300.23      300.12      9.06 o 
  -2  -1   3       76.09       67.87      4.16 o 
  -1  -1   3       87.76       83.22      4.08 o 
   0  -1   3       96.16       89.61      3.32 o 
   1  -1   3      733.38      729.34     11.71 o 
   2  -1   3       77.75       78.21      4.88 o 
   3  -1   3      146.76      142.14      7.37 o 
   4  -1   3        7.69        4.73      4.01 o 
   5  -1   3       25.78       31.03      5.24 o 
   6  -1   3       92.63       88.74      8.74 o 
   7  -1   3        1.96        9.10      4.88 o 
   8  -1   3        2.56        5.39      7.35 o 
  -8   0   3        0.11       -0.73      5.97 o 
  -7   0   3        0.53       -2.99      5.53 o 
  -6   0   3        0.68       11.43      4.15 o 
  -5   0   3       61.19       48.08      5.97 o 
  -4   0   3        0.22       -0.29      2.62 o 
  -3   0   3       76.01       76.16      5.17 o 
  -2   0   3       97.17      102.39      4.81 o 
  -1   0   3       35.53       32.72      2.84 o 
   0   0   3      255.87      254.11      4.04 o 
   1   0   3     1268.55     1177.59     13.07 o 
   2   0   3       34.47       29.80      3.28 o 
   3   0   3      140.03      127.93      6.49 o 
   4   0   3     4611.85     4493.48     40.44 o 
   5   0   3       28.41       29.79      5.46 o 
   6   0   3       57.21       42.98      6.99 o 
   7   0   3        9.04        5.46      5.61 o 
   8   0   3        0.01        5.02      5.32 o 
  -8   1   3        0.88       -5.24      7.28 o 
  -7   1   3        0.00       -0.66      5.97 o 
  -6   1   3        1.50        4.22      4.37 o 
  -5   1   3       36.16       35.47      5.46 o 
  -4   1   3        2.06        1.75      3.28 o 
  -3   1   3       18.90       23.89      3.57 o 
  -2   1   3      511.93      515.35     10.56 o 
  -1   1   3        1.95        1.24      2.04 o 
   0   1   3        1.06        3.27      1.57 o 
   1   1   3     1525.82     1477.03     14.14 o 
   2   1   3     6784.24     6182.68    143.94 o 
   3   1   3      290.21      280.13      8.48 o 
   4   1   3       24.53       22.94      4.37 o 
   5   1   3       48.26       44.95      5.03 o 
   6   1   3        4.59        4.66      4.22 o 
   7   1   3        0.01        1.17      5.32 o 
   8   1   3        4.07       -6.12      6.55 o 
   9   1   3        0.49       -4.01      5.61 o 
  -8   2   3        1.17        9.68      5.24 o 
  -7   2   3        4.15       -2.69      5.61 o 
  -6   2   3        0.37        2.33      5.02 o 
  -5   2   3       39.23       33.80      5.83 o 
  -4   2   3      582.52      642.91     16.90 o 
  -3   2   3        3.69        1.24      3.28 o 
  -2   2   3      106.48       98.94      5.76 o 
  -1   2   3       20.32       12.31      3.06 o 
   0   2   3      283.85      280.64      4.99 o 
   1   2   3      871.56      832.84     11.69 o 
   2   2   3        5.55        7.65      2.26 o 
   3   2   3       19.26       17.92      2.84 o 
   4   2   3      144.99      122.95      6.64 o 
   5   2   3        1.29       -1.46      3.20 o 
   6   2   3        4.23       -2.69      4.01 o 
   7   2   3        0.13       -1.09      5.53 o 
   8   2   3        0.00        6.55      5.02 o 
   9   2   3        0.17        8.52      4.95 o 
  -7   3   3        6.06       15.66      5.90 o 
  -6   3   3       13.98       20.90      5.46 o 
  -5   3   3        0.09        2.11      4.30 o 
  -4   3   3        9.18        5.75      5.39 o 
  -3   3   3        0.23       -3.71      3.71 o 
  -2   3   3        1.65       -3.42      3.42 o 
  -1   3   3       52.92       55.16      4.88 o 
   0   3   3       47.40       49.19      2.94 o 
   1   3   3        3.17        2.84      2.11 o 
   2   3   3     1259.50     1261.00     17.17 o 
   3   3   3       99.53       96.52      5.91 o 
   4   3   3        1.75        2.48      3.20 o 
   5   3   3       40.58       45.45      5.39 o 
   6   3   3       16.09       25.13      5.03 o 
   7   3   3        5.32        2.77      5.02 o 
   8   3   3        0.53        6.48      5.46 o 
   9   3   3        4.08        3.06      6.12 o 
  -6   4   3        0.98       -2.11      6.85 o 
  -5   4   3        2.42        5.46      5.61 o 
  -4   4   3        0.64        4.08      5.10 o 
  -3   4   3       11.84       11.36      4.30 o 
  -2   4   3       32.30       29.65      5.17 o 
  -1   4   3       62.50       63.61      5.46 o 
   0   4   3      970.21     1092.35     13.35 o 
   1   4   3        1.08        6.41      2.26 o 
   2   4   3      417.74      442.16     11.41 o 
   3   4   3       22.36       30.30      4.08 o 
   4   4   3      508.07      556.71     14.63 o 
   5   4   3       22.55       20.54      5.17 o 
   6   4   3       33.54       32.27      4.88 o 
   7   4   3        8.38        1.09      4.81 o 
   8   4   3        2.36        7.86      5.10 o 
   9   4   3        0.78        3.06      6.12 o 
  -6   5   3        8.61       21.41      7.43 o 
  -5   5   3        0.01       -2.77      6.84 o 
  -4   5   3        2.59       -1.17      6.26 o 
  -3   5   3        9.78       12.89      5.24 o 
  -2   5   3       51.33       59.81      7.21 o 
  -1   5   3       57.77       56.82      6.19 o 
   0   5   3       72.05       90.11     11.37 o 
   1   5   3        5.43        0.66      3.93 o 
   2   5   3       27.88       16.97      4.01 o 
   3   5   3        9.91       17.19      3.93 o 
   4   5   3       32.95       36.49      5.54 o 
   5   5   3       24.64       23.89      4.88 o 
   6   5   3        4.34        2.55      4.08 o 
   7   5   3        1.08        9.98      4.51 o 
   8   5   3        0.29        6.12      4.51 o 
   9   5   3        1.29       -1.60      7.57 o 
  -5   6   3        4.41        0.80      8.45 o 
  -4   6   3      118.18      123.51     12.39 o 
  -3   6   3       73.87       72.34      9.03 o 
  -2   6   3        2.80        1.09      5.53 o 
  -1   6   3       10.77       16.97      4.73 o 
   0   6   3       14.35       10.29      3.96 o 
   1   6   3       14.49        8.88      4.88 o 
   2   6   3       23.45       17.04      5.32 o 
   3   6   3       58.01       55.95      5.83 o 
   4   6   3       32.71       26.80      6.19 o 
   5   6   3       44.61       37.80      6.26 o 
   6   6   3        0.21        4.44      4.81 o 
   7   6   3        1.62        3.79      5.10 o 
   8   6   3        1.72        7.86      5.97 o 
  -4   7   3        8.07       -3.20      7.14 o 
  -3   7   3       20.89       32.70      7.72 o 
  -2   7   3        0.54       10.85      5.39 o 
  -1   7   3        1.07        3.50      5.53 o 
   0   7   3       16.31       19.99      4.24 o 
   1   7   3        1.44       -5.24      5.24 o 
   2   7   3        1.33        4.51      5.46 o 
   3   7   3        4.26        2.04      4.95 o 
   4   7   3       40.24       37.51      7.07 o 
   5   7   3        5.45       15.29      5.24 o 
   6   7   3        0.04        3.06      5.17 o 
   7   7   3        6.25        4.08      6.70 o 
   8   7   3       28.39       28.18      8.16 o 
  -2   8   3       11.05        1.53      7.65 o 
  -1   8   3        1.63        2.77      6.92 o 
   0   8   3        3.45       -3.24      4.58 o 
   1   8   3       16.70       19.66      6.48 o 
   2   8   3       59.20       50.41      8.16 o 
   3   8   3      169.45      175.89     11.81 o 
   4   8   3       22.90       14.78      7.36 o 
   5   8   3        2.48       -0.66      6.12 o 
   6   8   3        4.02        0.66      6.12 o 
   7   8   3        3.28       -0.73      6.34 o 
   0   9   3       13.95       11.46      5.76 o 
   1   9   3       19.59       13.84      7.21 o 
   2   9   3        6.91       12.74      6.70 o 
   3   9   3       18.51       16.90      7.94 o 
   4   9   3        0.64       -6.34      6.34 o 
   5   9   3        0.27       -6.63      7.14 o 
   6   9   3        0.77       -3.13      6.70 o 
  -5  -8   4        0.42        3.86      5.97 o 
  -4  -8   4        4.67       -2.26      7.43 o 
  -3  -8   4       14.98       26.36      8.01 o 
  -2  -8   4       10.50       11.72      7.14 o 
  -1  -8   4       10.31       19.44      7.21 o 
   0  -8   4        6.14       12.08      5.43 o 
  -7  -7   4        0.19       11.14      5.97 o 
  -6  -7   4        3.02       10.27      5.46 o 
  -5  -7   4       82.89       88.00     10.49 o 
  -4  -7   4       45.25       44.65      9.03 o 
  -3  -7   4        3.01        0.66      6.19 o 
  -2  -7   4       15.93        3.71      6.48 o 
  -1  -7   4       22.03       19.66      7.36 o 
   0  -7   4      135.75      130.70      8.66 o 
   1  -7   4       12.39        9.83      7.79 o 
   2  -7   4       11.22       20.54      7.57 o 
  -7  -6   4       18.06       -1.46      8.30 o 
  -6  -6   4       18.15        3.93      6.26 o 
  -5  -6   4        1.83        1.24      5.61 o 
  -4  -6   4      136.01      129.29     10.42 o 
  -3  -6   4        3.04        5.39      5.02 o 
  -2  -6   4       51.21       56.45      8.16 o 
  -1  -6   4     1497.95     1479.71     30.58 o 
   0  -6   4       28.37       30.08      5.35 o 
   1  -6   4       17.26        9.54      7.36 o 
   2  -6   4       10.50       12.31      6.77 o 
   3  -6   4        0.02       -2.11      5.90 o 
   4  -6   4        1.28       -8.52      8.52 o 
  -8  -5   4       26.26       29.64      6.85 o 
  -7  -5   4        6.70        4.01      5.46 o 
  -6  -5   4       29.03       22.07      6.85 o 
  -5  -5   4       63.59       79.26      8.38 o 
  -4  -5   4       30.78       28.33      6.63 o 
  -3  -5   4     1736.74     1720.81     29.92 o 
  -2  -5   4        8.98       10.20      4.73 o 
  -1  -5   4       86.96       72.06      7.94 o 
   0  -5   4       86.32       83.42      5.90 o 
   1  -5   4        0.00       -4.95      4.95 o 
   2  -5   4       45.01       44.29      7.28 o 
   3  -5   4        7.07       -0.58      6.85 o 
   4  -5   4        0.38       -2.04      6.63 o 
   5  -5   4        1.70       -7.50      7.50 o 
  -8  -4   4        0.80        1.46      5.46 o 
  -7  -4   4        0.76        7.57      5.32 o 
  -6  -4   4       24.39       32.41      6.26 o 
  -5  -4   4        0.43       -5.02      5.02 o 
  -4  -4   4      212.75      221.94     10.87 o 
  -3  -4   4      210.76      206.79     10.07 o 
  -2  -4   4       92.71       82.64      6.70 o 
  -1  -4   4      137.76      120.51      7.73 o 
   0  -4   4        1.08       -0.06      2.64 o 
   1  -4   4      116.38      125.29      8.38 o 
   2  -4   4       84.56       79.71      7.87 o 
   3  -4   4        2.04        7.28      4.81 o 
   4  -4   4       13.07        4.73      6.04 o 
   5  -4   4        0.39        4.81      5.32 o 
   6  -4   4       29.13       40.06      8.30 o 
  -8  -3   4        1.76        0.73      5.75 o 
  -7  -3   4        0.18       -3.06      5.39 o 
  -6  -3   4       25.28       27.97      5.83 o 
  -5  -3   4       27.09       24.84      4.81 o 
  -4  -3   4        0.45       -2.33      3.71 o 
  -3  -3   4      151.77      187.33      8.75 o 
  -2  -3   4        4.95        6.12      3.13 o 
  -1  -3   4      545.19      556.01     13.47 o 
   0  -3   4       26.95       27.13      3.64 o 
   1  -3   4       16.95       14.71      4.52 o 
   2  -3   4        0.48        3.79      4.01 o 
   3  -3   4       53.97       52.38      6.85 o 
   4  -3   4      182.83      180.29     11.59 o 
   5  -3   4        2.54       -0.58      5.68 o 
   6  -3   4        4.28        6.26      6.48 o 
  -8  -2   4       38.31       49.53      6.77 o 
  -7  -2   4        6.95       13.04      5.17 o 
  -6  -2   4        1.33       11.00      4.66 o 
  -5  -2   4       70.14       74.75      6.85 o 
  -4  -2   4        8.40        5.24      3.50 o 
  -3  -2   4     1364.83     1459.06     21.70 o 
  -2  -2   4     2051.65     2193.87     24.51 o 
  -1  -2   4     1359.23     1407.83     18.87 o 
   0  -2   4      214.20      209.43      5.42 o 
   1  -2   4      107.24      114.97      6.34 o 
   2  -2   4       22.71       26.22      4.01 o 
   3  -2   4      126.68      112.77      7.22 o 
   4  -2   4       43.74       39.99      6.12 o 
   5  -2   4        1.09       -0.51      5.32 o 
   6  -2   4        0.36        0.00      5.32 o 
   7  -2   4        3.42        2.18      6.12 o 
  -8  -1   4        2.30        2.84      7.06 o 
  -7  -1   4       17.83       14.27      6.70 o 
  -6  -1   4        0.06        0.51      4.08 o 
  -5  -1   4      198.06      200.48     10.50 o 
  -4  -1   4       94.94       92.92      7.00 o 
  -3  -1   4      102.93      106.21      6.42 o 
  -2  -1   4       59.86       68.28      4.45 o 
  -1  -1   4       11.99       13.18      2.62 o 
   0  -1   4     1514.64     1494.54     12.19 o 
   1  -1   4      210.56      212.94      7.16 o 
   2  -1   4       19.83       16.17      3.20 o 
   3  -1   4       27.77       36.71      4.66 o 
   4  -1   4       10.26        4.66      4.15 o 
   5  -1   4      161.69      160.09     10.13 o 
   6  -1   4       26.01       16.90      6.63 o 
   7  -1   4        3.94       12.74      6.19 o 
   8  -1   4       23.22        1.60      8.88 o 
  -8   0   4        3.00        8.01      5.61 o 
  -7   0   4       36.88       46.03      7.28 o 
  -6   0   4        0.95        1.53      3.86 o 
  -5   0   4        0.21        3.79      3.50 o 
  -4   0   4       13.83       13.33      3.50 o 
  -3   0   4      317.84      312.51      9.72 o 
  -2   0   4        1.80        0.87      2.26 o 
  -1   0   4      203.91      194.12      6.14 o 
   0   0   4     1392.13     1299.81     10.45 o 
   1   0   4      116.10      108.56      4.82 o 
   2   0   4      588.48      584.29     11.74 o 
   3   0   4      266.93      250.55      8.98 o 
   4   0   4        8.11        3.13      4.95 o 
   5   0   4        2.82        4.66      4.30 o 
   6   0   4      704.48      646.35     20.12 o 
   7   0   4        0.19        6.19      5.39 o 
   8   0   4        2.31        0.00      6.99 o 
  -8   1   4        0.04        6.84      6.04 o 
  -7   1   4        0.01        3.86      5.24 o 
  -6   1   4        0.11        3.79      5.17 o 
  -5   1   4        0.12        6.70      3.71 o 
  -4   1   4        0.02       -2.18      3.57 o 
  -3   1   4      150.43      168.98      7.73 o 
  -2   1   4      194.93      190.45      7.01 o 
  -1   1   4     1045.35     1090.57     14.43 o 
   0   1   4      320.92      282.02      4.92 o 
   1   1   4      341.21      302.74      7.32 o 
   2   1   4      219.79      212.06      7.09 o 
   3   1   4       18.76       25.06      3.64 o 
   4   1   4     1434.56     1393.85     22.43 o 
   5   1   4        4.76        4.01      4.30 o 
   6   1   4        5.32        0.51      4.66 o 
   7   1   4        0.71       -1.17      5.32 o 
   8   1   4        0.22       -4.15      6.41 o 
  -7   2   4        1.31       -2.11      6.70 o 
  -6   2   4       21.56       21.05      6.12 o 
  -5   2   4       71.90       72.34      8.01 o 
  -4   2   4       39.47       43.49      5.83 o 
  -3   2   4      359.08      368.51     11.91 o 
  -2   2   4     1697.85     1836.97     22.85 o 
  -1   2   4        5.16        5.53      2.77 o 
   0   2   4      704.30      662.81      8.04 o 
   1   2   4      109.37      102.63      4.67 o 
   2   2   4      208.27      182.21      6.57 o 
   3   2   4       20.54       22.72      3.71 o 
   4   2   4        3.44        4.08      2.91 o 
   5   2   4        0.30       -3.42      3.42 o 
   6   2   4        1.35        5.61      4.15 o 
   7   2   4        2.59        7.35      4.59 o 
   8   2   4        2.37        3.35      5.39 o 
   9   2   4        0.03       -5.39      5.39 o 
  -7   3   4        2.61       -0.73      7.35 o 
  -6   3   4        0.05       -1.31      5.83 o 
  -5   3   4       19.97       29.86      6.12 o 
  -4   3   4      101.29       96.26      8.38 o 
  -3   3   4        3.79        3.42      3.57 o 
  -2   3   4       72.35       84.31      6.19 o 
  -1   3   4        0.01       -0.80      2.91 o 
   0   3   4       45.24       46.21      4.77 o 
   1   3   4      183.15      178.54      6.64 o 
   2   3   4        0.16       -2.11      2.48 o 
   3   3   4       43.71       38.10      4.52 o 
   4   3   4      699.45      665.25     15.76 o 
   5   3   4        3.84        5.10      3.57 o 
   6   3   4       38.83       43.19      6.63 o 
   7   3   4        1.13        2.77      3.86 o 
   8   3   4        0.22       -5.90      5.90 o 
   9   3   4        4.89        0.80      6.34 o 
  -6   4   4        0.18        2.84      6.26 o 
  -5   4   4        8.33        5.53      5.90 o 
  -4   4   4        4.51       17.77      5.02 o 
  -3   4   4       29.45       33.80      6.05 o 
  -2   4   4        4.70        6.48      3.86 o 
  -1   4   4       72.85       80.74      6.27 o 
   0   4   4        9.56       13.11      2.78 o 
   1   4   4      133.59      142.20      7.15 o 
   2   4   4      806.52      892.04     16.45 o 
   3   4   4       50.35       56.97      5.10 o 
   4   4   4      531.51      574.61     14.85 o 
   5   4   4        4.98       -4.44      4.44 o 
   6   4   4      121.10      106.55      8.38 o 
   7   4   4        1.74       -2.84      5.75 o 
   8   4   4        0.03        1.31      5.75 o 
   9   4   4        0.66        3.13      5.90 o 
  -6   5   4        0.78        1.60      6.63 o 
  -5   5   4       30.24       39.55      7.87 o 
  -4   5   4       62.73       79.40      9.76 o 
  -3   5   4       13.34       14.64      5.97 o 
  -2   5   4      205.11      185.37     11.01 o 
  -1   5   4        2.38       -2.40      3.86 o 
   0   5   4       21.34       16.44      3.16 o 
   1   5   4      187.85      199.85      9.04 o 
   2   5   4      163.18      190.26      9.04 o 
   3   5   4        1.13       -2.18      3.42 o 
   4   5   4       32.51       31.61      5.10 o 
   5   5   4       18.47       11.22      5.39 o 
   6   5   4        0.89        6.19      4.37 o 
   7   5   4        0.00       -4.15      6.12 o 
   8   5   4        0.01       -2.69      5.90 o 
   9   5   4        0.04        1.60      6.48 o 
  -5   6   4        2.50       -6.34      7.43 o 
  -4   6   4      155.22      147.00     14.21 o 
  -3   6   4        6.99        5.53      6.63 o 
  -2   6   4      137.20      161.87     11.52 o 
  -1   6   4       72.59       80.72      8.96 o 
   0   6   4       25.91       25.94      3.83 o 
   1   6   4       17.38       17.48      4.88 o 
   2   6   4        2.24       -4.73      4.73 o 
   3   6   4       13.11       22.43      4.59 o 
   4   6   4       20.70       23.38      5.54 o 
   5   6   4       15.01       20.61      5.46 o 
   6   6   4        6.04        6.70      5.46 o 
   7   6   4        1.33       12.02      4.95 o 
   8   6   4        1.24        5.75      6.41 o 
  -4   7   4        9.92       23.08      8.23 o 
  -3   7   4       28.81       24.25      8.81 o 
  -2   7   4       10.16       10.92      6.48 o 
  -1   7   4        2.57       12.31      5.24 o 
   0   7   4        6.56        7.75      5.43 o 
   1   7   4        2.05       -5.17      5.17 o 
   2   7   4       26.91       27.24      5.68 o 
   3   7   4        3.93       -5.32      5.32 o 
   4   7   4        0.17        6.41      4.30 o 
   5   7   4        0.08       -2.84      4.88 o 
   6   7   4        9.87        2.48      6.55 o 
   7   7   4        0.69       -2.04      5.68 o 
   8   7   4       15.32       14.56      7.50 o 
  -2   8   4        1.56        9.03      6.63 o 
  -1   8   4        0.11        6.92      6.26 o 
   0   8   4       10.01        9.64      5.12 o 
   1   8   4       22.01       23.96      5.90 o 
   2   8   4        8.11        2.99      6.99 o 
   3   8   4        1.98        2.40      5.61 o 
   4   8   4       64.72       51.07      8.23 o 
   5   8   4       52.40       64.61      8.01 o 
   6   8   4       37.71       26.95      8.74 o 
   7   8   4        1.10        4.51      5.53 o 
   0   9   4        0.15       10.25      5.23 o 
   1   9   4        0.68        4.37      6.92 o 
   2   9   4       13.00        6.34      7.86 o 
   3   9   4        6.54        6.34      7.21 o 
   4   9   4       16.39       16.39      7.14 o 
   5   9   4        9.86        9.61      7.06 o 
   6   9   4        1.77       -1.53      7.28 o 
  -4  -8   5        1.52       -5.46      7.35 o 
  -3  -8   5        0.00       -3.06      8.08 o 
  -2  -8   5       55.13       46.91      9.61 o 
  -1  -8   5        4.72        1.60      7.28 o 
  -6  -7   5        2.31        2.33      5.75 o 
  -5  -7   5        2.15       -6.85      6.85 o 
  -4  -7   5       29.06       39.62      7.21 o 
  -3  -7   5       41.01       54.41      8.38 o 
  -2  -7   5        4.20        9.25      6.92 o 
  -1  -7   5       11.79        6.70      7.14 o 
   0  -7   5      104.27      103.18     12.57 o 
   1  -7   5        1.14       -6.85      6.85 o 
   2  -7   5        5.50       -2.40      8.16 o 
  -7  -6   5        6.49       12.16      6.04 o 
  -6  -6   5       20.93       15.88      7.14 o 
  -5  -6   5       32.32       40.06      7.72 o 
  -4  -6   5       20.90       19.66      6.63 o 
  -3  -6   5       39.11       34.82      6.63 o 
  -2  -6   5      309.17      325.02     15.03 o 
  -1  -6   5       18.46       27.31      6.55 o 
   0  -6   5      168.36      171.39     10.97 o 
   1  -6   5      380.05      405.74     17.73 o 
   2  -6   5       35.06       34.09      8.38 o 
   3  -6   5        2.92        1.46      7.43 o 
  -8  -5   5        8.25       -4.73      6.99 o 
  -7  -5   5        0.61        4.22      5.46 o 
  -6  -5   5       20.64       23.81      6.77 o 
  -5  -5   5      109.79      103.91      9.98 o 
  -4  -5   5       35.08       31.32      6.41 o 
  -3  -5   5       89.96      100.77      8.45 o 
  -2  -5   5      203.33      197.69     11.16 o 
  -1  -5   5      466.29      439.76     16.07 o 
   0  -5   5        1.06        0.59      7.68 o 
   1  -5   5      193.05      191.75     12.39 o 
   2  -5   5       22.62       12.75      7.06 o 
   3  -5   5        0.00       -1.97      6.63 o 
   4  -5   5        0.47        1.46      6.92 o 
  -8  -4   5        8.58        4.51      7.57 o 
  -7  -4   5       40.71       48.14      7.43 o 
  -6  -4   5       15.67       20.83      5.83 o 
  -5  -4   5        7.21        6.12      5.32 o 
  -4  -4   5        5.97        9.69      4.30 o 
  -3  -4   5        0.07        0.00      3.71 o 
  -2  -4   5       81.29       85.83      7.29 o 
  -1  -4   5       26.11       22.72      5.61 o 
   0  -4   5      164.89      162.91      8.49 o 
   1  -4   5      119.04      110.56      8.53 o 
   2  -4   5       22.39       24.47      5.39 o 
   3  -4   5        0.15       -5.46      5.46 o 
   4  -4   5        0.11        1.89      5.61 o 
   5  -4   5        0.06       -0.73      5.97 o 
  -8  -3   5        2.08       13.84      5.39 o 
  -7  -3   5       16.55       20.17      6.77 o 
  -6  -3   5       36.64       38.17      6.63 o 
  -5  -3   5        0.65       -1.46      4.22 o 
  -4  -3   5       33.78       35.18      5.75 o 
  -3  -3   5      205.86      196.58      9.26 o 
  -2  -3   5        1.64        0.00      3.57 o 
  -1  -3   5     1430.05     1522.92     23.31 o 
   0  -3   5        5.02        7.43      2.62 o 
   1  -3   5        9.56       12.89      4.52 o 
   2  -3   5        3.04        4.08      4.22 o 
   3  -3   5      164.09      150.10     10.50 o 
   4  -3   5       37.90       37.44      6.99 o 
   5  -3   5        0.04        2.48      6.26 o 
   6  -3   5       22.46       10.92      7.43 o 
  -8  -2   5       47.16       38.24     10.12 o 
  -7  -2   5       13.06        9.90      4.95 o 
  -6  -2   5       84.80       95.30      8.67 o 
  -5  -2   5       90.70       93.56      7.51 o 
  -4  -2   5      223.34      221.19     10.36 o 
  -3  -2   5      331.03      331.75     11.39 o 
  -2  -2   5        7.49       14.93      3.50 o 
  -1  -2   5     2018.48     2197.71     25.51 o 
   0  -2   5      518.72      537.24     14.53 o 
   1  -2   5        2.33        3.06      3.35 o 
   2  -2   5        1.97        5.83      3.13 o 
   3  -2   5      156.15      152.01      8.89 o 
   4  -2   5        0.39        3.28      3.71 o 
   5  -2   5        0.42        6.12      4.22 o 
   6  -2   5        0.01        2.62      5.46 o 
   7  -2   5        1.73        5.32      6.77 o 
  -8  -1   5       13.93       16.75      6.85 o 
  -7  -1   5       14.60        6.85      6.77 o 
  -6  -1   5       25.41       27.17      5.97 o 
  -5  -1   5       45.18       45.60      5.61 o 
  -4  -1   5        5.18        5.46      3.86 o 
  -3  -1   5      354.00      366.23     11.18 o 
  -2  -1   5      158.76      165.89      7.22 o 
  -1  -1   5      101.61      105.79      5.47 o 
   0  -1   5       53.98       57.95      3.17 o 
   1  -1   5      766.05      760.75     14.33 o 
   2  -1   5       59.18       60.91      5.32 o 
   3  -1   5       15.82       20.39      4.37 o 
   4  -1   5       63.42       65.64      6.63 o 
   5  -1   5       60.05       67.97      7.87 o 
   6  -1   5       30.04       24.69      6.77 o 
   7  -1   5        4.67       16.68      5.10 o 
  -8   0   5        0.77        2.26      6.48 o 
  -7   0   5        7.84       12.67      6.12 o 
  -6   0   5       12.53       10.12      5.75 o 
  -5   0   5        1.15        4.44      3.71 o 
  -4   0   5        0.08        1.46      3.20 o 
  -3   0   5       25.76       24.40      4.01 o 
  -2   0   5      271.21      301.11      9.20 o 
  -1   0   5      164.25      172.60      6.50 o 
   0   0   5       84.20       74.87      3.14 o 
   1   0   5       30.99       41.01      3.50 o 
   2   0   5       23.95       23.09      3.57 o 
   3   0   5       91.22       95.55      6.41 o 
   4   0   5        9.00        9.69      4.52 o 
   5   0   5       27.41       37.00      6.19 o 
   6   0   5      156.02      153.07     11.59 o 
   7   0   5        0.75        1.31      5.53 o 
   8   0   5       66.39       49.90      8.45 o 
  -8   1   5        3.46        7.06      6.19 o 
  -7   1   5        0.05        3.35      6.26 o 
  -6   1   5       10.37       12.89      5.46 o 
  -5   1   5       76.13       88.01      7.72 o 
  -4   1   5        6.80        8.88      3.86 o 
  -3   1   5      248.52      226.27      9.27 o 
  -2   1   5       14.92       16.75      3.20 o 
  -1   1   5        5.82        6.41      2.26 o 
   0   1   5       15.10       12.23      1.83 o 
   1   1   5      209.66      207.94      6.72 o 
   2   1   5      664.12      591.04     12.19 o 
   3   1   5      596.39      590.14     13.56 o 
   4   1   5      435.91      446.92     13.45 o 
   5   1   5       18.56       25.27      4.37 o 
   6   1   5      474.02      455.58     17.09 o 
   7   1   5       45.84       50.19      7.50 o 
   8   1   5        3.91        7.14      5.75 o 
  -7   2   5        0.43       -4.95      6.48 o 
  -6   2   5       18.05        9.61      6.55 o 
  -5   2   5       70.68       70.38      8.60 o 
  -4   2   5       18.02       16.90      5.10 o 
  -3   2   5       22.21       21.92      3.93 o 
  -2   2   5     1102.13     1203.22     19.59 o 
  -1   2   5      650.66      678.98     13.43 o 
   0   2   5     1269.56     1273.93     12.04 o 
   1   2   5       40.46       34.90      3.35 o 
   2   2   5       36.04       29.72      3.50 o 
   3   2   5      112.38      103.45      6.20 o 
   4   2   5      139.49      133.35      7.80 o 
   5   2   5        0.00       -3.28      3.28 o 
   6   2   5       42.63       43.49      6.77 o 
   7   2   5       10.84       14.56      5.39 o 
   8   2   5        0.20        5.53      5.68 o 
   9   2   5        0.12       -7.14      7.14 o 
  -7   3   5        0.12       -0.80      6.19 o 
  -6   3   5        0.17        6.55      5.75 o 
  -5   3   5        3.55        1.67      5.75 o 
  -4   3   5      172.76      167.03     10.86 o 
  -3   3   5      191.96      204.93      9.70 o 
  -2   3   5      272.28      322.29     11.17 o 
  -1   3   5      182.18      196.54      8.39 o 
   0   3   5       43.61       50.09      3.14 o 
   1   3   5      113.48      109.30      5.76 o 
   2   3   5       29.50       29.79      3.79 o 
   3   3   5       33.62       32.27      4.37 o 
   4   3   5       99.50      112.31      7.14 o 
   5   3   5        8.51        3.28      4.81 o 
   6   3   5       11.32        8.74      4.59 o 
   7   3   5        8.21        2.33      5.02 o 
   8   3   5       52.80       50.70      8.96 o 
   9   3   5        2.79       -6.34      6.63 o 
  -6   4   5        0.01        5.83      5.46 o 
  -5   4   5        6.77        7.50      6.34 o 
  -4   4   5       81.60       81.89      8.67 o 
  -3   4   5      114.29      103.19      8.45 o 
  -2   4   5      175.58      191.71      9.84 o 
  -1   4   5      238.92      250.44     10.00 o 
   0   4   5       57.71       56.48      3.55 o 
   1   4   5       95.92       90.67      5.90 o 
   2   4   5      118.56      125.47      6.71 o 
   3   4   5       81.95       71.49      6.12 o 
   4   4   5       97.06       92.99      7.00 o 
   5   4   5       52.94       63.74      6.48 o 
   6   4   5      294.82      260.62     12.91 o 
   7   4   5        5.34        6.41      4.22 o 
   8   4   5       36.55       33.94      8.52 o 
   9   4   5        1.63       -7.21      7.21 o 
  -5   5   5        4.62        1.38      6.04 o 
  -4   5   5        0.47        9.18      5.53 o 
  -3   5   5       85.53       76.72      8.74 o 
  -2   5   5       21.52       21.05      6.70 o 
  -1   5   5       80.93       81.17      7.43 o 
   0   5   5      419.54      407.84     11.25 o 
   1   5   5        2.82        4.01      3.64 o 
   2   5   5       12.07       11.87      4.66 o 
   3   5   5        5.79        6.77      3.79 o 
   4   5   5       49.52       47.86      6.77 o 
   5   5   5       43.46       57.33      6.63 o 
   6   5   5       85.14      104.26      8.74 o 
   7   5   5        7.11       12.09      4.30 o 
   8   5   5        0.00        5.53      4.59 o 
   9   5   5        1.04       10.41      5.61 o 
  -5   6   5       11.45        6.41      9.61 o 
  -4   6   5        8.92        8.45      8.45 o 
  -3   6   5        1.38        4.95      6.34 o 
  -2   6   5      961.48      971.37     25.64 o 
  -1   6   5       71.12       77.22      8.23 o 
   0   6   5      170.19      165.84      7.27 o 
   1   6   5        5.90        5.68      4.30 o 
   2   6   5        6.15        5.17      4.95 o 
   3   6   5        6.75        6.63      4.51 o 
   4   6   5        0.01        2.84      2.84 o 
   5   6   5        3.95        1.53      4.44 o 
   6   6   5        2.21        2.26      4.95 o 
   7   6   5        1.85       -5.10      6.41 o 
   8   6   5        2.37       -1.46      5.83 o 
  -4   7   5       57.76       49.82     10.63 o 
  -3   7   5        4.26        1.46      6.63 o 
  -2   7   5       33.56       34.30      7.72 o 
  -1   7   5       27.36       35.47      6.63 o 
   0   7   5       15.08       18.09      4.11 o 
   1   7   5        0.42       -4.73      4.88 o 
   2   7   5        0.75        1.02      4.73 o 
   3   7   5        4.18       -3.13      4.59 o 
   4   7   5        5.10        3.79      5.75 o 
   5   7   5        1.93       -4.59      6.26 o 
   6   7   5        8.37        5.02      5.61 o 
   7   7   5        0.01       -1.38      5.53 o 
   8   7   5        0.15       -5.53      5.53 o 
  -2   8   5        0.82       -1.53      7.57 o 
  -1   8   5        0.97       -5.53      7.35 o 
   0   8   5       53.98       58.08      5.65 o 
   1   8   5        0.24       -0.66      5.83 o 
   2   8   5        9.77       10.85      5.10 o 
   3   8   5       49.46       50.77      7.87 o 
   4   8   5        0.93        3.13      5.68 o 
   5   8   5       42.07       39.04      8.59 o 
   6   8   5       32.05       18.79      7.94 o 
   7   8   5        4.46       10.63      6.77 o 
   0   9   5       12.52       10.67      5.79 o 
   1   9   5        3.62        6.55      6.55 o 
   2   9   5        7.14        9.90      5.83 o 
   3   9   5        2.71       -1.38      6.85 o 
   4   9   5        5.84        9.98      6.63 o 
   5   9   5        1.49       -5.17      6.99 o 
   6   9   5        6.51       12.53      5.97 o 
  -6  -7   6        0.00        3.20      6.70 o 
  -5  -7   6        0.20        6.04      5.68 o 
  -4  -7   6        9.20       15.88      6.04 o 
  -3  -7   6        6.25        2.11      6.77 o 
  -2  -7   6        6.68        8.37      7.06 o 
  -1  -7   6       38.53       39.11      9.76 o 
   0  -7   6        7.16        4.63      5.30 o 
   1  -7   6       21.94        8.59      8.88 o 
  -7  -6   6       10.60       19.88      7.36 o 
  -6  -6   6        0.09       -2.18      5.75 o 
  -5  -6   6        0.23       -2.69      5.53 o 
  -4  -6   6       11.16       12.67      6.63 o 
  -3  -6   6        3.99        3.64      6.48 o 
  -2  -6   6        0.22        1.82      5.24 o 
  -1  -6   6       14.67        7.94      6.85 o 
   0  -6   6       16.25       13.99      9.14 o 
   1  -6   6      168.80      176.31     13.99 o 
   2  -6   6       20.96       28.04      8.38 o 
   3  -6   6       37.56       38.53      8.45 o 
  -7  -5   6       16.02       37.58      6.12 o 
  -6  -5   6        3.20       -1.97      5.02 o 
  -5  -5   6        2.33       -4.22      4.88 o 
  -4  -5   6        2.19       -6.48      6.48 o 
  -3  -5   6      125.37      125.49      9.55 o 
  -2  -5   6        0.51       -5.10      5.10 o 
  -1  -5   6      502.46      474.13     17.39 o 
   0  -5   6      191.20      187.33      8.57 o 
   1  -5   6      167.99      168.97     11.59 o 
   2  -5   6       90.85       91.95     10.13 o 
   3  -5   6       18.79       27.16      7.57 o 
   4  -5   6        2.03        8.30      6.92 o 
  -8  -4   6        2.74        3.13      7.86 o 
  -7  -4   6       89.84       78.32     11.22 o 
  -6  -4   6       77.07       75.47      8.96 o 
  -5  -4   6        1.03        3.28      3.79 o 
  -4  -4   6       33.46       44.21      5.83 o 
  -3  -4   6        5.08        5.53      4.22 o 
  -2  -4   6      164.54      163.82     10.57 o 
  -1  -4   6       49.76       46.40      6.41 o 
   0  -4   6        1.49        0.32      4.30 o 
   1  -4   6       89.84       91.95      7.87 o 
   2  -4   6        0.05       -1.60      4.01 o 
   3  -4   6        0.48        2.33      5.32 o 
   4  -4   6        3.80        3.28      6.41 o 
   5  -4   6        2.95        5.97      6.19 o 
  -8  -3   6       14.46       11.43      8.01 o 
  -7  -3   6        7.22        1.31      5.90 o 
  -6  -3   6       47.33       32.34      7.14 o 
  -5  -3   6       26.48       19.74      5.32 o 
  -4  -3   6        0.14        0.44      3.86 o 
  -3  -3   6        1.47       -4.08      4.15 o 
  -2  -3   6       84.89       90.72      7.07 o 
  -1  -3   6      255.59      248.84     10.73 o 
   0  -3   6       20.34       20.94      3.14 o 
   1  -3   6       78.39       88.38      7.21 o 
   2  -3   6        6.61       11.21      4.66 o 
   3  -3   6      117.92      102.54      9.62 o 
   4  -3   6       28.55       26.51      6.55 o 
   5  -3   6        1.90       -1.31      6.19 o 
   6  -3   6        3.53        5.32      7.21 o 
  -8  -2   6       14.74       20.97      7.06 o 
  -7  -2   6        0.82       -1.97      6.04 o 
  -6  -2   6        7.92        2.77      5.61 o 
  -5  -2   6        7.70        5.75      4.08 o 
  -4  -2   6      680.01      681.88     18.44 o 
  -3  -2   6      175.74      177.43      9.19 o 
  -2  -2   6        7.79        4.66      3.28 o 
  -1  -2   6        1.36        2.18      3.20 o 
   0  -2   6      383.66      420.29      8.86 o 
   1  -2   6     1465.10     1586.63     24.49 o 
   2  -2   6       72.14       62.88      6.27 o 
   3  -2   6       68.96       74.60      7.29 o 
   4  -2   6        2.49        2.55      5.39 o 
   5  -2   6        3.97        7.06      4.73 o 
   6  -2   6       11.23       13.62      6.12 o 
   7  -2   6        0.83       -3.93      6.99 o 
  -8  -1   6       19.58       24.91      7.50 o 
  -7  -1   6        2.66       12.31      5.97 o 
  -6  -1   6      130.65      143.93     10.49 o 
  -5  -1   6      241.95      250.41     12.18 o 
  -4  -1   6       45.81       53.76      5.68 o 
  -3  -1   6       86.43       87.96      7.07 o 
  -2  -1   6       22.35       10.78      3.64 o 
  -1  -1   6      502.91      512.98     12.37 o 
   0  -1   6      123.54      141.16      4.87 o 
   1  -1   6      548.87      551.69     13.62 o 
   2  -1   6       12.92       11.43      3.71 o 
   3  -1   6        4.32        5.32      3.13 o 
   4  -1   6       59.12       62.58      7.28 o 
   5  -1   6       54.23       52.08      7.65 o 
   6  -1   6       28.62       25.93      6.92 o 
   7  -1   6        3.62        5.02      6.85 o 
  -8   0   6        6.49        8.52      7.79 o 
  -7   0   6      460.17      502.04     20.95 o 
  -6   0   6        4.57        1.09      5.02 o 
  -5   0   6       15.11       17.99      4.66 o 
  -4   0   6       19.48       31.39      4.81 o 
  -3   0   6      174.97      183.65      8.61 o 
  -2   0   6      188.13      198.82      8.03 o 
  -1   0   6      601.06      622.06     12.98 o 
   0   0   6       63.80       64.49      3.24 o 
   1   0   6      179.10      174.54      7.30 o 
   2   0   6      250.74      247.27      8.98 o 
   3   0   6       49.21       52.53      5.39 o 
   4   0   6        9.86        9.25      4.81 o 
   5   0   6       67.14       64.26      7.43 o 
   6   0   6       12.33       12.53      6.48 o 
   7   0   6        2.72        3.35      5.90 o 
   8   0   6       71.92       72.70     10.93 o 
  -8   1   6        0.40        5.61      6.55 o 
  -7   1   6       31.15       28.91      7.36 o 
  -6   1   6       13.35       21.63      6.12 o 
  -5   1   6       82.93       72.50      7.87 o 
  -4   1   6       51.26       54.13      6.12 o 
  -3   1   6       86.34       73.97      6.19 o 
  -2   1   6      156.82      183.14      8.17 o 
  -1   1   6       65.05       74.91      5.10 o 
   0   1   6       26.58       24.96      2.28 o 
   1   1   6       39.93       41.16      3.86 o 
   2   1   6       57.63       64.41      4.81 o 
   3   1   6       44.09       47.64      5.03 o 
   4   1   6        8.59        6.34      4.37 o 
   5   1   6       63.97       55.51      6.85 o 
   6   1   6       67.68       58.06      8.09 o 
   7   1   6       73.03       64.84      8.60 o 
   8   1   6       56.70       41.37      8.74 o 
  -7   2   6        0.10        2.91      5.83 o 
  -6   2   6       37.15       35.54      7.57 o 
  -5   2   6      109.39      101.94      9.33 o 
  -4   2   6        9.79       17.33      3.71 o 
  -3   2   6       50.30       52.38      5.90 o 
  -2   2   6      325.80      328.33     10.88 o 
  -1   2   6      497.33      526.37     12.67 o 
   0   2   6     3226.51     3503.45     21.73 o 
   1   2   6        6.67        8.59      2.69 o 
   2   2   6       19.65       21.34      3.79 o 
   3   2   6      251.46      271.69      9.64 o 
   4   2   6      184.01      197.50      9.19 o 
   5   2   6       77.01       81.97      7.21 o 
   6   2   6        0.85        1.53      4.95 o 
   7   2   6        1.35        1.82      6.04 o 
   8   2   6        1.11        4.95      5.53 o 
  -7   3   6       13.97       19.66      6.48 o 
  -6   3   6        5.33       -5.39      6.99 o 
  -5   3   6        0.51        2.33      5.02 o 
  -4   3   6      114.32      118.64      9.18 o 
  -3   3   6        3.77        6.70      3.93 o 
  -2   3   6      426.58      457.14     13.89 o 
  -1   3   6        3.47        4.66      2.99 o 
   0   3   6       15.38       12.32      4.95 o 
   1   3   6        6.18        8.52      2.84 o 
   2   3   6      180.14      191.94      8.17 o 
   3   3   6        4.70        7.65      3.20 o 
   4   3   6       92.09       88.11      6.56 o 
   5   3   6       22.32       23.31      5.17 o 
   6   3   6       13.61       16.75      5.17 o 
   7   3   6       10.01        0.00      5.83 o 
   8   3   6       14.34        4.15      7.79 o 
  -6   4   6        8.07        8.16      6.77 o 
  -5   4   6        0.24       -6.12      6.12 o 
  -4   4   6      127.91      138.25     10.49 o 
  -3   4   6      113.09      119.81      8.75 o 
  -2   4   6        1.00       -0.80      4.30 o 
  -1   4   6        0.22        0.36      3.86 o 
   0   4   6        0.07        0.80      2.69 o 
   1   4   6      506.14      534.02     13.61 o 
   2   4   6       17.67       18.57      3.79 o 
   3   4   6        1.64        1.75      3.06 o 
   4   4   6      233.71      226.96     10.58 o 
   5   4   6       42.18       42.54      6.12 o 
   6   4   6       27.90       24.33      6.41 o 
   7   4   6       15.57       13.84      5.46 o 
   8   4   6       27.57       22.29      7.50 o 
   9   4   6        0.53        1.60      6.63 o 
  -5   5   6        0.00        0.00      6.55 o 
  -4   5   6        0.07        8.81      4.44 o 
  -3   5   6       23.22       30.73      7.14 o 
  -2   5   6      318.92      329.56     14.08 o 
  -1   5   6       71.24       70.67      7.07 o 
   0   5   6       63.58       59.60      4.70 o 
   1   5   6        0.52       -2.26      3.71 o 
   2   5   6        8.44        7.94      4.08 o 
   3   5   6       11.51       13.84      4.30 o 
   4   5   6       33.24       36.13      5.03 o 
   5   5   6       12.25        4.30      4.81 o 
   6   5   6        9.53        0.58      5.68 o 
   7   5   6        1.06        1.24      5.10 o 
   8   5   6       10.84       16.39      6.92 o 
  -4   6   6       78.13       97.11     10.56 o 
  -3   6   6        2.37        0.66      6.04 o 
  -2   6   6       16.97       11.87      7.14 o 
  -1   6   6        0.97        2.55      5.97 o 
   0   6   6      857.70      879.76     17.14 o 
   1   6   6      219.92      197.94     10.87 o 
   2   6   6        6.93        4.44      4.30 o 
   3   6   6        3.15       -4.08      5.17 o 
   4   6   6        0.23       -3.86      3.86 o 
   5   6   6        2.34        4.22      4.73 o 
   6   6   6        4.89        3.50      4.73 o 
   7   6   6       13.77       17.04      6.04 o 
   8   6   6        0.87        2.99      5.61 o 
  -3   7   6        1.54        2.91      6.63 o 
  -2   7   6       73.62       67.17     10.34 o 
  -1   7   6      192.02      195.30     13.19 o 
   0   7   6        6.20        7.54      5.90 o 
   1   7   6       17.40       13.33      5.46 o 
   2   7   6        7.45       11.00      5.53 o 
   3   7   6        3.49        2.11      4.01 o 
   4   7   6        8.14       12.09      4.37 o 
   5   7   6        3.88        1.75      4.66 o 
   6   7   6        8.40        5.75      5.32 o 
   7   7   6        4.85        2.84      5.90 o 
   8   7   6        5.21       11.72      6.77 o 
  -2   8   6       14.24       15.29      8.45 o 
  -1   8   6       33.36       23.96      8.23 o 
   0   8   6        6.88        8.01      4.60 o 
   1   8   6        0.01        3.79      5.10 o 
   2   8   6       23.24       23.96      6.26 o 
   3   8   6        3.74        4.88      4.81 o 
   4   8   6        0.77        5.02      5.83 o 
   5   8   6       28.78       31.03      7.36 o 
   6   8   6       10.25       20.46      7.28 o 
   7   8   6       16.20       19.95      8.67 o 
   0   9   6       15.75       15.18      5.39 o 
   1   9   6       29.96       22.07      8.23 o 
   2   9   6        1.80        7.86      6.04 o 
   3   9   6        7.56        0.00      7.57 o 
   4   9   6       25.68       10.12      7.14 o 
   5   9   6        9.85       -0.73      7.50 o 
   6   9   6        7.86        3.93      7.65 o 
  -5  -7   7        9.66       12.02      8.23 o 
  -4  -7   7        0.53       -8.16      8.16 o 
  -3  -7   7        0.91       -3.71      6.12 o 
  -2  -7   7        0.87        2.99      6.26 o 
  -1  -7   7        0.90        0.73      6.99 o 
   0  -7   7        3.18        6.03      5.28 o 
  -6  -6   7        2.98       -1.53      6.70 o 
  -5  -6   7        1.57        9.32      4.66 o 
  -4  -6   7        7.93        0.66      7.06 o 
  -3  -6   7        8.97        6.55      6.12 o 
  -2  -6   7       14.00       12.89      6.92 o 
  -1  -6   7        0.08       -6.26      6.26 o 
   0  -6   7       39.71       41.14      5.69 o 
   1  -6   7       14.84        9.25      8.01 o 
   2  -6   7        6.06       -1.53      7.86 o 
  -7  -5   7        0.26       17.84      5.32 o 
  -6  -5   7        1.48       -4.95      5.39 o 
  -5  -5   7       17.18       16.09      7.06 o 
  -4  -5   7       44.35       47.42      6.77 o 
  -3  -5   7       29.78       39.40      6.48 o 
  -2  -5   7       21.86       13.40      6.12 o 
  -1  -5   7       32.91       25.71      6.85 o 
   0  -5   7        4.31        1.15      3.79 o 
   1  -5   7      259.63      289.67     14.95 o 
   2  -5   7      120.54      130.36     11.66 o 
   3  -5   7        6.67        5.75      7.35 o 
   4  -5   7        6.51        0.00      8.74 o 
  -7  -4   7        1.00       -1.46      6.12 o 
  -6  -4   7        6.35        1.97      7.21 o 
  -5  -4   7      300.00      256.56     14.59 o 
  -4  -4   7        0.01        0.00      5.24 o 
  -3  -4   7        0.11        4.01      3.57 o 
  -2  -4   7       52.82       57.04      6.77 o 
  -1  -4   7        5.92       -1.46      4.15 o 
   0  -4   7      143.37      151.67      7.87 o 
   1  -4   7       14.03        4.15      6.55 o 
   2  -4   7        0.27        1.67      5.32 o 
   3  -4   7        2.10       -6.85      6.85 o 
   4  -4   7        1.29        0.73      5.97 o 
   5  -4   7        2.79       -3.13      6.99 o 
  -8  -3   7        3.95        4.01      6.12 o 
  -7  -3   7       66.95       53.10      9.03 o 
  -6  -3   7        4.52       -6.04      6.04 o 
  -5  -3   7        9.73       11.94      5.90 o 
  -4  -3   7        5.55        8.81      4.44 o 
  -3  -3   7        2.12        2.69      3.93 o 
  -2  -3   7        3.96        7.57      3.71 o 
  -1  -3   7       71.36       69.80      6.48 o 
   0  -3   7        9.60        9.62      3.17 o 
   1  -3   7        4.37       -0.87      4.30 o 
   2  -3   7       17.34       14.13      5.68 o 
   3  -3   7       26.47       22.80      7.43 o 
   4  -3   7       24.07       30.08      6.41 o 
   5  -3   7        2.62        0.00      5.68 o 
   6  -3   7        0.04        2.40      6.34 o 
  -8  -2   7        5.40       11.72      5.90 o 
  -7  -2   7       16.57        8.88      6.70 o 
  -6  -2   7        7.18       12.45      5.32 o 
  -5  -2   7       31.68       24.25      5.90 o 
  -4  -2   7       53.28       44.95      7.07 o 
  -3  -2   7       16.08        6.48      4.95 o 
  -2  -2   7        2.77        1.46      3.13 o 
  -1  -2   7      314.70      336.67     11.97 o 
   0  -2   7       10.41       14.09      2.67 o 
   1  -2   7       83.56       87.73      7.21 o 
   2  -2   7      286.94      273.81     12.11 o 
   3  -2   7       66.18       72.56      7.29 o 
   4  -2   7        8.63       -0.51      6.04 o 
   5  -2   7        5.31        4.95      5.53 o 
   6  -2   7        1.15       -2.84      6.85 o 
  -8  -1   7        0.19       -5.53      6.92 o 
  -7  -1   7       84.95       83.42     10.05 o 
  -6  -1   7       21.87       19.88      6.63 o 
  -5  -1   7        1.02       -2.48      4.66 o 
  -4  -1   7        2.80       -4.73      4.73 o 
  -3  -1   7        0.47        2.69      3.28 o 
  -2  -1   7        1.63        6.85      3.13 o 
  -1  -1   7      275.49      261.29     10.00 o 
   0  -1   7      194.58      181.22      6.00 o 
   1  -1   7       76.79       76.59      5.98 o 
   2  -1   7       50.15       50.70      5.25 o 
   3  -1   7       10.43        6.26      4.44 o 
   4  -1   7       10.33        9.18      4.15 o 
   5  -1   7       41.13       27.46      6.77 o 
   6  -1   7        6.14       -1.31      6.48 o 
   7  -1   7        0.01       -1.53      6.04 o 
  -8   0   7        0.23       -6.77      6.77 o 
  -7   0   7       12.73        4.81      6.77 o 
  -6   0   7       33.55       28.99      7.14 o 
  -5   0   7      220.15      236.57     12.62 o 
  -4   0   7        1.80       -4.22      4.22 o 
  -3   0   7      178.94      194.64      9.26 o 
  -2   0   7      595.57      620.39     14.79 o 
  -1   0   7        2.09        0.87      2.33 o 
   0   0   7       83.17       89.46      4.15 o 
   1   0   7      187.81      194.57      7.95 o 
   2   0   7       12.13       24.98      4.08 o 
   3   0   7        2.08        3.42      2.99 o 
   4   0   7       23.28       22.72      5.10 o 
   5   0   7        7.45       11.80      5.02 o 
   6   0   7        0.59       -4.81      5.24 o 
   7   0   7        0.01       -4.88      6.41 o 
  -7   1   7       89.83       80.21     10.49 o 
  -6   1   7       35.33       31.25      7.57 o 
  -5   1   7       11.12        7.87      5.17 o 
  -4   1   7       44.31       39.55      6.41 o 
  -3   1   7      125.50      129.46      8.02 o 
  -2   1   7       24.16       29.21      4.37 o 
  -1   1   7      376.46      370.23     11.04 o 
   0   1   7       33.49       33.39      2.91 o 
   1   1   7        2.02        2.55      2.77 o 
   2   1   7       76.96       65.37      5.76 o 
   3   1   7      190.53      181.84      8.90 o 
   4   1   7       18.87       15.88      5.03 o 
   5   1   7        1.07        6.26      4.59 o 
   6   1   7       37.14       39.40      7.28 o 
   7   1   7       31.08       35.54      7.94 o 
   8   1   7       42.89       39.19      8.30 o 
  -7   2   7       16.63       26.44      6.92 o 
  -6   2   7        6.46        3.28      5.68 o 
  -5   2   7       67.48       63.82      9.11 o 
  -4   2   7       12.54       14.20      5.02 o 
  -3   2   7       87.40       80.96      6.85 o 
  -2   2   7        0.05        0.36      2.84 o 
  -1   2   7      123.55      108.48      6.85 o 
   0   2   7      274.73      269.46      7.49 o 
   1   2   7      161.10      178.49      7.59 o 
   2   2   7     1467.74     1533.58     22.38 o 
   3   2   7        5.32        3.79      3.64 o 
   4   2   7       27.57       27.97      5.10 o 
   5   2   7       82.48       81.60      7.50 o 
   6   2   7        6.37        5.97      4.73 o 
   7   2   7        6.85        1.24      6.85 o 
   8   2   7       16.05       16.24      6.19 o 
  -6   3   7        0.64        4.22      5.90 o 
  -5   3   7       22.51       28.26      6.04 o 
  -4   3   7       85.10       66.74      9.03 o 
  -3   3   7      161.92      155.58      9.77 o 
  -2   3   7        6.40       10.41      4.15 o 
  -1   3   7      881.97      883.20     18.49 o 
   0   3   7     1366.74     1508.55     18.40 o 
   1   3   7      463.70      478.59     12.87 o 
   2   3   7       47.38       36.79      4.81 o 
   3   3   7       12.57       11.94      3.93 o 
   4   3   7        8.89       13.47      4.01 o 
   5   3   7        0.01       -1.82      4.51 o 
   6   3   7        3.69        5.90      5.02 o 
   7   3   7        9.90       12.38      5.32 o 
   8   3   7        4.75        3.57      7.43 o 
  -6   4   7        0.01        3.86      6.70 o 
  -5   4   7       13.20       19.23      7.06 o 
  -4   4   7        6.18       16.68      4.66 o 
  -3   4   7       42.21       54.05      7.07 o 
  -2   4   7        1.64        1.31      4.51 o 
  -1   4   7        2.76        3.93      3.57 o 
   0   4   7      583.78      608.70     11.17 o 
   1   4   7       74.02       79.06      6.78 o 
   2   4   7        8.78       13.11      3.28 o 
   3   4   7        7.18        7.14      3.57 o 
   4   4   7        3.47        4.59      3.06 o 
   5   4   7       20.75       16.97      5.32 o 
   6   4   7        8.88       15.15      5.10 o 
   7   4   7        2.51       -2.48      4.88 o 
   8   4   7        8.48        7.94      5.83 o 
  -5   5   7        2.47        5.90      6.63 o 
  -4   5   7        1.01       -6.41      6.41 o 
  -3   5   7        0.04       -2.26      5.97 o 
  -2   5   7      371.89      385.06     15.40 o 
  -1   5   7       69.12       69.21      7.87 o 
   0   5   7      117.14      108.37      6.30 o 
   1   5   7       91.85       88.32      7.07 o 
   2   5   7      180.85      170.13      9.63 o 
   3   5   7       19.57       20.54      4.73 o 
   4   5   7        1.63       -1.82      4.37 o 
   5   5   7        4.23        9.54      3.93 o 
   6   5   7       50.50       46.84      7.14 o 
   7   5   7        3.74        7.06      5.39 o 
   8   5   7       16.90       16.09      5.61 o 
  -4   6   7        0.06       -0.73      6.41 o 
  -3   6   7       94.47       98.87     11.07 o 
  -2   6   7       64.78       69.42      9.03 o 
  -1   6   7        8.35        9.54      5.68 o 
   0   6   7      710.65      702.21     16.61 o 
   1   6   7        0.51        4.22      5.24 o 
   2   6   7     1410.61     1430.26     27.28 o 
   3   6   7      373.85      372.62     14.97 o 
   4   6   7       13.08       15.07      5.24 o 
   5   6   7        2.14        9.83      4.59 o 
   6   6   7        3.18        2.99      5.10 o 
   7   6   7       18.57       26.29      6.92 o 
   8   6   7       10.30        0.00      5.24 o 
  -3   7   7       16.83       22.36      7.28 o 
  -2   7   7       59.20       62.72      9.11 o 
  -1   7   7       18.26       12.38      7.14 o 
   0   7   7      450.06      422.16     12.31 o 
   1   7   7      273.45      273.61     13.86 o 
   2   7   7       17.32       26.51      5.83 o 
   3   7   7        3.39        3.86      4.66 o 
   4   7   7       11.35        8.52      5.61 o 
   5   7   7        0.06       -1.82      5.46 o 
   6   7   7        0.82       -4.59      5.75 o 
   7   7   7        4.39        7.21      6.99 o 
   8   7   7        1.76        1.60      5.97 o 
  -2   8   7        3.39        6.99      6.77 o 
  -1   8   7        5.80       11.51      6.77 o 
   0   8   7       96.54      109.57      7.53 o 
   1   8   7        1.32        0.66      5.46 o 
   2   8   7       56.32       55.87      9.11 o 
   3   8   7        3.28       -3.13      5.61 o 
   4   8   7       72.46       60.54      9.25 o 
   5   8   7        1.51        4.73      5.97 o 
   6   8   7        0.21        4.30      5.61 o 
   7   8   7        0.01        4.66      6.92 o 
   0   9   7       14.06       17.56      5.16 o 
   1   9   7       28.49       31.39      8.59 o 
   2   9   7       88.03       89.54     10.49 o 
   3   9   7        2.11        9.39      6.19 o 
   4   9   7        0.15       12.45      6.70 o 
   5   9   7        7.43       -3.06      7.28 o 
   6   9   7        0.53        2.40      6.04 o 
  -3  -7   8        1.20       -4.81      7.57 o 
  -2  -7   8        2.58        9.54      6.70 o 
  -1  -7   8        0.40        1.60      6.92 o 
  -5  -6   8        6.78       12.96      6.92 o 
  -4  -6   8        2.78        4.37      5.90 o 
  -3  -6   8        0.59       -3.50      6.48 o 
  -2  -6   8        1.09       -2.04      5.75 o 
  -1  -6   8        8.62       -0.73      7.43 o 
   0  -6   8        3.22        1.86      8.30 o 
   1  -6   8        0.07       -0.73      7.14 o 
  -6  -5   8        2.63        8.23      6.85 o 
  -5  -5   8        0.78        6.92      5.24 o 
  -4  -5   8        0.48        9.03      5.75 o 
  -3  -5   8       47.16       39.55      7.36 o 
  -2  -5   8       63.98       66.51      8.45 o 
  -1  -5   8       35.32       35.18      7.50 o 
   0  -5   8       29.44       30.05      5.25 o 
   1  -5   8       39.97       20.98      8.74 o 
   2  -5   8       25.47       27.46      8.74 o 
   3  -5   8      101.32      108.05     12.53 o 
  -7  -4   8        1.88       -6.63      6.63 o 
  -6  -4   8       32.85       35.47      7.72 o 
  -5  -4   8        0.21        3.13      5.32 o 
  -4  -4   8       13.89       15.15      6.12 o 
  -3  -4   8      228.49      211.77     12.25 o 
  -2  -4   8        1.67        3.20      4.88 o 
  -1  -4   8        0.54       -1.02      4.01 o 
   0  -4   8        0.00        2.93      3.17 o 
   1  -4   8        8.07        7.94      5.46 o 
   2  -4   8       18.12       17.77      7.14 o 
   3  -4   8       11.15        1.31      6.63 o 
   4  -4   8        0.03       11.87      6.19 o 
  -7  -3   8        9.57        8.16      6.48 o 
  -6  -3   8        3.59        9.18      5.17 o 
  -5  -3   8       96.68       90.35      9.69 o 
  -4  -3   8        1.04       -3.20      5.24 o 
  -3  -3   8       59.43       67.38      7.21 o 
  -2  -3   8       13.30       10.78      5.10 o 
  -1  -3   8       37.27       34.89      5.68 o 
   0  -3   8        5.67        2.72      3.34 o 
   1  -3   8       61.62       62.94      7.07 o 
   2  -3   8       24.37       34.59      6.48 o 
   3  -3   8        7.84        9.39      5.53 o 
   4  -3   8        2.07        3.28      5.75 o 
   5  -3   8        0.97        1.46      6.34 o 
  -7  -2   8        5.75        6.48      5.46 o 
  -6  -2   8        0.21        3.13      4.59 o 
  -5  -2   8       36.20       40.06      5.97 o 
  -4  -2   8       27.42       27.75      5.32 o 
  -3  -2   8      145.22      139.45      9.33 o 
  -2  -2   8      163.21      170.17      9.70 o 
  -1  -2   8       13.81       10.49      4.66 o 
   0  -2   8        7.42        6.13      5.72 o 
   1  -2   8      181.18      201.91     10.65 o 
   2  -2   8        5.73        3.28      4.15 o 
   3  -2   8       67.21       56.82      7.87 o 
   4  -2   8       67.02       69.35      9.11 o 
   5  -2   8       13.53        4.01      6.85 o 
   6  -2   8        1.41       -0.73      7.14 o 
  -7  -1   8       28.59       31.46      7.50 o 
  -6  -1   8       22.57       23.60      5.75 o 
  -5  -1   8      176.56      167.38     11.30 o 
  -4  -1   8      137.78      141.62      9.69 o 
  -3  -1   8       82.46       93.41      7.80 o 
  -2  -1   8        3.01        4.22      3.79 o 
  -1  -1   8       15.85       10.56      3.86 o 
   0  -1   8      100.65       98.19      4.72 o 
   1  -1   8      218.84      235.26     10.14 o 
   2  -1   8       87.68       81.83      7.58 o 
   3  -1   8       49.42       58.42      6.56 o 
   4  -1   8       12.09       18.79      4.59 o 
   5  -1   8        6.30       10.20      4.59 o 
   6  -1   8        1.77       -6.92      6.92 o 
   7  -1   8        0.37       11.07      4.51 o 
  -7   0   8       24.24       23.16      8.16 o 
  -6   0   8        4.73        5.02      6.55 o 
  -5   0   8      559.13      547.32     19.36 o 
  -4   0   8       57.54       57.77      7.50 o 
  -3   0   8      236.22      239.86     11.09 o 
  -2   0   8      163.72      163.63      8.82 o 
  -1   0   8       12.73       14.71      3.28 o 
   0   0   8        0.44        0.87      2.06 o 
   1   0   8       30.93       27.46      4.81 o 
   2   0   8       16.17        6.34      4.44 o 
   3   0   8       37.37       40.43      5.39 o 
   4   0   8        1.46       -4.15      4.15 o 
   5   0   8        0.34        4.37      3.86 o 
   6   0   8        4.05        0.66      5.90 o 
   7   0   8        2.99       10.27      6.04 o 
  -7   1   8       76.02       90.48     11.58 o 
  -6   1   8       40.38       55.50      7.50 o 
  -5   1   8      275.53      279.08     14.00 o 
  -4   1   8       65.33       73.94      7.43 o 
  -3   1   8       23.63       21.70      5.24 o 
  -2   1   8       34.88       24.69      5.10 o 
  -1   1   8       11.90       12.38      3.50 o 
   0   1   8      185.44      203.08      6.14 o 
   1   1   8        9.47       10.78      3.06 o 
   2   1   8       46.79       37.74      4.81 o 
   3   1   8       17.53       25.71      4.15 o 
   4   1   8        1.63       -1.82      4.15 o 
   5   1   8       12.67        9.76      4.37 o 
   6   1   8        1.53       -5.39      5.39 o 
   7   1   8        0.01        3.42      5.32 o 
   8   1   8       10.44       14.42      8.08 o 
  -7   2   8       25.92       19.66      7.50 o 
  -6   2   8        1.15        9.54      4.81 o 
  -5   2   8       52.31       65.05      7.36 o 
  -4   2   8        2.03        4.51      4.37 o 
  -3   2   8       16.79       14.49      4.37 o 
  -2   2   8       59.50       60.18      5.97 o 
  -1   2   8       46.06       59.52      5.83 o 
   0   2   8       10.82       14.32      2.62 o 
   1   2   8      143.32      158.59      8.02 o 
   2   2   8      137.99      149.97      8.17 o 
   3   2   8       35.09       37.51      4.88 o 
   4   2   8      162.44      175.56      9.99 o 
   5   2   8       12.05       19.30      5.10 o 
   6   2   8        0.10       -1.17      5.17 o 
   7   2   8        2.75       12.60      4.95 o 
   8   2   8        1.16       -3.06      6.04 o 
  -6   3   8        0.15        8.01      6.12 o 
  -5   3   8        1.29       -6.26      6.26 o 
  -4   3   8       52.65       53.03      7.14 o 
  -3   3   8      124.25      117.78      9.40 o 
  -2   3   8       29.48       28.99      5.32 o 
  -1   3   8        0.32        0.73      2.99 o 
   0   3   8      162.92      171.09      6.23 o 
   1   3   8       28.35       28.63      4.01 o 
   2   3   8      488.50      539.51     14.62 o 
   3   3   8       20.10       19.30      4.44 o 
   4   3   8       18.08       18.06      4.22 o 
   5   3   8        0.01       -0.51      3.93 o 
   6   3   8        3.80       -1.67      4.88 o 
   7   3   8        0.12        5.83      5.39 o 
   8   3   8        2.70        2.26      6.26 o 
  -6   4   8        5.59        3.93      6.63 o 
  -5   4   8       16.96        2.04      7.43 o 
  -4   4   8       21.71       21.05      6.55 o 
  -3   4   8       37.83       31.17      7.28 o 
  -2   4   8      154.05      141.49     10.13 o 
  -1   4   8       78.34       79.13      6.78 o 
   0   4   8       43.37       35.16      3.68 o 
   1   4   8      196.12      195.90      9.34 o 
   2   4   8      251.21      252.32     11.24 o 
   3   4   8       93.62       92.33      7.43 o 
   4   4   8        1.36       -3.57      4.44 o 
   5   4   8        7.44       17.55      3.86 o 
   6   4   8       12.16        9.69      6.04 o 
   7   4   8        1.78        3.93      5.32 o 
   8   4   8        2.28       -2.99      6.12 o 
  -5   5   8       24.57       23.60      8.59 o 
  -4   5   8        0.09        0.00      5.68 o 
  -3   5   8        0.23        0.58      5.68 o 
  -2   5   8       57.33       49.90      7.65 o 
  -1   5   8        0.10        0.51      3.93 o 
   0   5   8       35.87       43.51     10.53 o 
   1   5   8       29.45       29.35      5.61 o 
   2   5   8      371.75      368.01     13.80 o 
   3   5   8        5.94        6.26      3.50 o 
   4   5   8       55.12       60.03      7.14 o 
   5   5   8        0.05        2.62      4.22 o 
   6   5   8        0.54        2.33      4.73 o 
   7   5   8        4.06       13.33      4.73 o 
   8   5   8       10.23        6.04      6.48 o 
  -4   6   8        9.39       17.33      6.85 o 
  -3   6   8        0.01        8.74      5.75 o 
  -2   6   8      141.44      130.96     10.79 o 
  -1   6   8      145.32      136.37     10.71 o 
   0   6   8      478.12      449.58     11.93 o 
   1   6   8        5.13        3.50      5.02 o 
   2   6   8      536.44      501.77     17.69 o 
   3   6   8        6.09       12.02      5.61 o 
   4   6   8      255.61      297.22     13.79 o 
   5   6   8       59.68       64.91      8.01 o 
   6   6   8        2.82        3.13      5.02 o 
   7   6   8        2.72        8.37      4.81 o 
   8   6   8        1.19        5.46      5.46 o 
  -3   7   8        0.02       -5.39      6.99 o 
  -2   7   8        4.77       10.41      6.92 o 
  -1   7   8      143.86      162.37     12.17 o 
   0   7   8       16.00       12.68      5.35 o 
   1   7   8        8.58        2.84      6.70 o 
   2   7   8       59.10       39.92      8.23 o 
   3   7   8      128.50      125.42      9.98 o 
   4   7   8       28.20       30.59      7.57 o 
   5   7   8        6.65        3.71      5.32 o 
   6   7   8        0.03        4.73      4.44 o 
   7   7   8        0.27        4.44      6.55 o 
  -2   8   8       13.56       18.28      7.72 o 
  -1   8   8        0.30        0.00      6.99 o 
   0   8   8        0.99       -5.07      5.07 o 
   1   8   8        5.97       11.21      5.32 o 
   2   8   8        1.26        9.68      4.88 o 
   3   8   8        7.49       -1.97      6.63 o 
   4   8   8        0.14        4.66      4.95 o 
   5   8   8        0.80       -0.66      5.83 o 
   6   8   8        3.74        7.35      6.19 o 
   7   8   8        3.63       14.42      6.19 o 
   0   9   8        5.30       11.57      5.19 o 
   1   9   8       60.06       64.90      9.76 o 
   2   9   8       40.65       41.66      8.59 o 
   3   9   8        0.67       10.34      5.24 o 
   4   9   8        9.34       15.00      6.19 o 
   5   9   8        0.06       -0.80      7.06 o 
  -4  -6   9        1.56        3.86      7.57 o 
  -3  -6   9       25.50       24.83      8.16 o 
  -2  -6   9        0.34       -4.44      6.84 o 
  -1  -6   9        1.07        0.00      6.63 o 
   0  -6   9        0.86        9.67      4.72 o 
  -6  -5   9        2.80       13.54      6.70 o 
  -5  -5   9       15.49       19.23      7.06 o 
  -4  -5   9        2.68        0.73      5.46 o 
  -3  -5   9        0.94        5.97      5.32 o 
  -2  -5   9        4.04       11.14      5.32 o 
  -1  -5   9       10.41       15.15      6.99 o 
   0  -5   9        7.00        9.82      4.56 o 
   1  -5   9        8.81        2.11      6.85 o 
   2  -5   9        1.21        2.99      6.55 o 
  -6  -4   9        5.31       12.60      5.10 o 
  -5  -4   9       24.31       19.01      7.57 o 
  -4  -4   9       26.19       18.94      6.55 o 
  -3  -4   9       18.13       12.53      6.26 o 
  -2  -4   9       12.32        8.08      5.17 o 
  -1  -4   9       58.36       53.03      8.01 o 
   0  -4   9        5.44        7.79      3.87 o 
   1  -4   9       14.97       11.72      6.26 o 
   2  -4   9       12.32        7.28      7.57 o 
   3  -4   9       14.73       17.26      6.85 o 
   4  -4   9        1.50        2.40      6.55 o 
  -7  -3   9        0.56        6.26      5.53 o 
  -6  -3   9        3.31       12.60      5.46 o 
  -5  -3   9      136.03      140.58     10.64 o 
  -4  -3   9       41.67       32.41      7.14 o 
  -3  -3   9        3.29        3.20      5.10 o 
  -2  -3   9       45.06       43.85      6.85 o 
  -1  -3   9       14.80        5.10      5.39 o 
   0  -3   9        0.11       -0.06      3.16 o 
   1  -3   9        1.58        2.18      4.73 o 
   2  -3   9        0.00       -4.08      5.68 o 
   3  -3   9       17.24       25.34      6.70 o 
   4  -3   9        0.16       -6.34      6.99 o 
   5  -3   9        1.66       -0.80      6.63 o 
  -7  -2   9        0.11       -2.26      6.04 o 
  -6  -2   9        0.29        8.08      5.24 o 
  -5  -2   9       17.44        9.03      5.83 o 
  -4  -2   9        7.15        3.28      5.32 o 
  -3  -2   9       31.07       27.31      5.46 o 
  -2  -2   9       70.73       59.81      7.21 o 
  -1  -2   9       72.08       70.38      6.78 o 
   0  -2   9      129.32      122.57      6.18 o 
   1  -2   9        1.99       10.49      4.44 o 
   2  -2   9        0.91        4.59      4.81 o 
   3  -2   9        5.28        1.17      5.39 o 
   4  -2   9        2.49       -2.48      5.83 o 
   5  -2   9       25.22       19.08      7.43 o 
   6  -2   9        2.88        2.40      7.21 o 
  -7  -1   9        7.79       11.36      6.26 o 
  -6  -1   9        8.72       11.29      7.06 o 
  -5  -1   9       35.13       43.19      7.36 o 
  -4  -1   9       99.92       86.71      9.25 o 
  -3  -1   9      127.55      107.28      9.11 o 
  -2  -1   9      365.36      339.74     13.29 o 
  -1  -1   9       43.32       44.29      5.90 o 
   0  -1   9        1.03       -0.90      2.60 o 
   1  -1   9       12.71        8.96      4.01 o 
   2  -1   9        4.42        8.74      4.22 o 
   3  -1   9      101.11       91.45      8.38 o 
   4  -1   9       40.29       27.17      6.34 o 
   5  -1   9       14.34       11.58      6.48 o 
   6  -1   9        0.18        5.83      5.75 o 
  -7   0   9        9.18        0.00      8.16 o 
  -6   0   9       33.34       29.28      7.50 o 
  -5   0   9       20.19       14.57      6.55 o 
  -4   0   9        0.06       -1.02      4.81 o 
  -3   0   9     1283.40     1265.06     25.72 o 
  -2   0   9       74.35       80.00      7.07 o 
  -1   0   9      105.34       98.90      7.00 o 
   0   0   9        0.18        2.31      2.29 o 
   1   0   9        2.21        5.90      2.99 o 
   2   0   9        4.59        7.14      3.64 o 
   3   0   9       27.53       27.68      5.03 o 
   4   0   9        2.90        9.90      3.86 o 
   5   0   9        8.42        7.06      5.97 o 
   6   0   9        0.03       -5.83      5.83 o 
   7   0   9        0.03        1.53      6.12 o 
  -7   1   9        0.70       -0.80      6.34 o 
  -6   1   9        0.30        0.66      5.61 o 
  -5   1   9      385.19      383.02     17.66 o 
  -4   1   9       11.45       -2.04      6.55 o 
  -3   1   9      217.25      186.92     10.94 o 
  -2   1   9        2.27        0.44      3.93 o 
  -1   1   9        0.11       -3.35      3.35 o 
   0   1   9       32.15       34.54      5.68 o 
   1   1   9        5.35        7.06      3.57 o 
   2   1   9        0.33        3.13      3.42 o 
   3   1   9       19.56       17.33      5.03 o 
   4   1   9        4.48        2.91      4.30 o 
   5   1   9        0.08        3.35      4.73 o 
   6   1   9        2.66        1.89      4.81 o 
   7   1   9        0.56       -3.64      6.77 o 
  -6   2   9        0.05        9.98      4.44 o 
  -5   2   9       94.35      106.37      9.91 o 
  -4   2   9       22.29       26.07      6.41 o 
  -3   2   9        0.89       -0.95      4.01 o 
  -2   2   9       40.31       45.16      5.90 o 
  -1   2   9        0.18        5.83      3.35 o 
   0   2   9      107.54      110.35      5.23 o 
   1   2   9        7.38        8.88      3.93 o 
   2   2   9       55.82       57.63      6.48 o 
   3   2   9        0.00        5.02      3.57 o 
   4   2   9      115.41      117.48      8.89 o 
   5   2   9       17.90       20.76      5.90 o 
   6   2   9        6.98        7.94      5.83 o 
   7   2   9        7.42       16.82      6.41 o 
   8   2   9        2.35       -1.60      6.70 o 
  -6   3   9        5.79        0.00      6.99 o 
  -5   3   9        3.09       15.95      6.12 o 
  -4   3   9        3.67        5.83      5.10 o 
  -3   3   9       21.24       17.41      5.83 o 
  -2   3   9       28.27       31.03      5.83 o 
  -1   3   9        1.45        0.44      4.37 o 
   0   3   9        6.81        6.49      2.59 o 
   1   3   9      158.11      166.24      9.19 o 
   2   3   9      269.24      283.79     11.60 o 
   3   3   9       60.66       73.00      6.85 o 
   4   3   9       24.31       23.89      6.26 o 
   5   3   9       12.32        7.87      5.53 o 
   6   3   9        4.59        1.17      5.17 o 
   7   3   9        0.19       -6.19      6.63 o 
   8   3   9        0.42       -0.80      6.04 o 
  -5   4   9        5.74       10.05      6.70 o 
  -4   4   9        7.54       15.80      6.04 o 
  -3   4   9       13.45        8.96      5.61 o 
  -2   4   9       31.92       31.61      6.34 o 
  -1   4   9       13.46       19.23      4.59 o 
   0   4   9      100.69       95.07      5.56 o 
   1   4   9        0.05        2.91      3.42 o 
   2   4   9        5.90        9.25      3.93 o 
   3   4   9        0.12       -1.75      4.08 o 
   4   4   9        9.86       15.44      5.02 o 
   5   4   9        0.89       -1.09      4.66 o 
   6   4   9        0.56        6.63      5.46 o 
   7   4   9        0.18        3.42      5.97 o 
   8   4   9        2.26       -2.33      6.77 o 
  -5   5   9       12.58       18.93      7.50 o 
  -4   5   9        0.36       -5.61      6.77 o 
  -3   5   9       43.81       26.15      7.79 o 
  -2   5   9        4.52        1.67      5.39 o 
  -1   5   9       11.42        1.53      5.53 o 
   0   5   9       32.71       26.89      4.42 o 
   1   5   9       89.98       94.14      7.58 o 
   2   5   9        0.15       -1.82      4.88 o 
   3   5   9        4.58        3.86      5.46 o 
   4   5   9       13.48       19.44      6.70 o 
   5   5   9        2.41        2.77      4.08 o 
   6   5   9       11.70        6.19      6.41 o 
   7   5   9        1.36       11.14      5.32 o 
   8   5   9        2.50        4.73      6.12 o 
  -4   6   9        6.55        0.00      8.08 o 
  -3   6   9        2.12        5.61      5.53 o 
  -2   6   9        6.81       12.02      5.83 o 
  -1   6   9       16.55       11.65      6.77 o 
   0   6   9      184.43      183.95      8.32 o 
   1   6   9       34.04       29.86      6.34 o 
   2   6   9        0.86        0.51      4.44 o 
   3   6   9        3.83       11.65      5.46 o 
   4   6   9      552.92      551.57     19.87 o 
   5   6   9       48.61       50.77      7.94 o 
   6   6   9       36.19       40.57      8.67 o 
   7   6   9       13.27        5.83      6.26 o 
  -3   7   9        1.87        6.34      7.28 o 
  -2   7   9        0.05        6.48      5.97 o 
  -1   7   9        2.03        7.94      5.39 o 
   0   7   9       37.46       37.49      5.41 o 
   1   7   9      100.63       98.73      9.98 o 
   2   7   9      249.52      232.56     14.07 o 
   3   7   9       85.80       92.02      9.18 o 
   4   7   9       72.24       64.54      8.96 o 
   5   7   9       62.76       56.60      8.52 o 
   6   7   9        0.58        5.61      5.53 o 
   7   7   9        0.02       -7.14      7.14 o 
  -1   8   9        0.01       -4.51      7.21 o 
   0   8   9        4.47        5.40      5.35 o 
   1   8   9       14.14       20.54      6.26 o 
   2   8   9       96.74       75.70     10.78 o 
   3   8   9        4.19        6.04      5.32 o 
   4   8   9       34.08       26.07      8.30 o 
   5   8   9        5.66        3.57      7.65 o 
   6   8   9        6.90        4.59      5.90 o 
   1   9   9        3.02       10.19      6.70 o 
   2   9   9        0.92       -3.86      7.28 o 
   3   9   9        6.81        6.85      7.35 o 
   4   9   9        2.13       10.78      6.04 o 
   5   9   9        0.95        0.80      7.57 o 
  -3  -6  10        0.33        8.08      7.06 o 
  -2  -6  10        0.11        2.40      6.92 o 
  -1  -6  10        3.34        6.48      6.63 o 
  -5  -5  10       73.99       75.32     10.27 o 
  -4  -5  10        0.03        7.50      5.97 o 
  -3  -5  10        0.09       10.12      5.10 o 
  -2  -5  10        3.35       14.93      5.61 o 
  -1  -5  10        1.73       10.70      5.39 o 
   0  -5  10       25.39       35.25      5.76 o 
   1  -5  10        0.23        1.53      6.55 o 
   2  -5  10        2.85       -6.92      6.92 o 
  -6  -4  10        3.33       -6.34      7.72 o 
  -5  -4  10        0.82        0.00      6.70 o 
  -4  -4  10       18.24       17.77      6.55 o 
  -3  -4  10        4.98        1.31      6.04 o 
  -2  -4  10        4.81       10.78      6.19 o 
  -1  -4  10      168.03      134.26     11.59 o 
   0  -4  10        0.76       -0.45      3.93 o 
   1  -4  10        8.67       11.36      5.90 o 
   2  -4  10        3.01        2.84      6.70 o 
   3  -4  10        3.29       13.11      4.95 o 
  -6  -3  10        3.39        0.00      6.41 o 
  -5  -3  10        0.02       -4.08      5.53 o 
  -4  -3  10       93.80       95.15     10.13 o 
  -3  -3  10      555.91      534.27     19.65 o 
  -2  -3  10        1.49        5.10      5.32 o 
  -1  -3  10        1.21        2.26      4.51 o 
   0  -3  10       18.55       12.26      4.48 o 
   1  -3  10        1.09        6.48      5.61 o 
   2  -3  10        0.00       -4.44      5.97 o 
   3  -3  10        0.17       14.42      5.68 o 
   4  -3  10        3.24       11.29      6.99 o 
  -6  -2  10        1.40       14.42      4.44 o 
  -5  -2  10        0.03        3.28      5.24 o 
  -4  -2  10       76.56       85.16      9.03 o 
  -3  -2  10        7.26        3.86      4.88 o 
  -2  -2  10       62.45       58.13      7.50 o 
  -1  -2  10        2.58        3.06      5.10 o 
   0  -2  10       28.63       27.77      4.19 o 
   1  -2  10        0.32        6.84      4.51 o 
   2  -2  10        6.14        0.58      5.75 o 
   3  -2  10       11.45       24.54      5.53 o 
   4  -2  10        0.66       -6.77      6.92 o 
   5  -2  10        1.91       -4.51      6.92 o 
  -7  -1  10        4.54       -1.60      7.50 o 
  -6  -1  10        8.64       15.58      6.41 o 
  -5  -1  10       54.63       63.74      8.16 o 
  -4  -1  10        3.03        4.51      4.66 o 
  -3  -1  10       79.90       89.61      8.23 o 
  -2  -1  10      197.84      186.37     11.37 o 
  -1  -1  10        3.96        8.81      3.79 o 
   0  -1  10       40.75       35.80      4.32 o 
   1  -1  10        2.20        3.86      4.30 o 
   2  -1  10        1.04        1.53      4.22 o 
   3  -1  10       20.16        7.21      6.12 o 
   4  -1  10       12.17       10.49      5.39 o 
   5  -1  10       11.97        8.96      6.12 o 
   6  -1  10        8.59       13.98      6.34 o 
  -7   0  10        8.02       12.09      8.01 o 
  -6   0  10        1.29       10.63      5.90 o 
  -5   0  10      201.21      190.64     12.90 o 
  -4   0  10       50.46       55.80      6.77 o 
  -3   0  10        0.35        2.48      4.44 o 
  -2   0  10      174.04      174.91     10.21 o 
  -1   0  10      497.61      492.21     15.86 o 
   0   0  10       35.92       34.86      3.99 o 
   1   0  10       17.98       18.13      4.66 o 
   2   0  10        4.59        2.33      4.22 o 
   3   0  10        2.76        4.08      4.59 o 
   4   0  10        3.51        4.51      5.24 o 
   5   0  10        2.32        0.00      5.61 o 
   6   0  10        1.18       -2.91      6.19 o 
  -6   1  10        2.12        4.37      5.90 o 
  -5   1  10       22.29       19.08      6.63 o 
  -4   1  10       35.68       39.99      6.85 o 
  -3   1  10      490.61      491.80     17.53 o 
  -2   1  10       53.03       58.79      6.48 o 
  -1   1  10        9.84        7.72      4.59 o 
   0   1  10       68.68       64.65      4.92 o 
   1   1  10       12.16       13.04      4.15 o 
   2   1  10        5.72        4.88      4.30 o 
   3   1  10       10.96       20.17      4.08 o 
   4   1  10        0.00        8.01      4.01 o 
   5   1  10       15.22       11.94      5.17 o 
   6   1  10        0.02       -5.46      6.12 o 
   7   1  10        2.23       -4.66      7.35 o 
  -6   2  10        0.01       -3.79      7.21 o 
  -5   2  10        7.91       10.56      5.32 o 
  -4   2  10       10.51       10.49      5.17 o 
  -3   2  10       55.04       61.41      7.50 o 
  -2   2  10       41.22       23.09      6.26 o 
  -1   2  10       39.47       38.39      5.39 o 
   0   2  10       24.42       22.20      5.64 o 
   1   2  10       46.51       40.87      6.05 o 
   2   2  10        5.35       15.15      3.93 o 
   3   2  10        8.30       12.09      4.88 o 
   4   2  10        2.67       -5.32      5.32 o 
   5   2  10        9.21       11.51      5.32 o 
   6   2  10       40.88       27.39      8.01 o 
   7   2  10        6.59        2.26      7.14 o 
  -6   3  10        1.54        2.40      7.21 o 
  -5   3  10       15.91       18.93      6.99 o 
  -4   3  10        0.12        4.95      5.32 o 
  -3   3  10       21.79       21.48      6.55 o 
  -2   3  10        3.41        1.46      4.81 o 
  -1   3  10       11.33        9.18      4.81 o 
   0   3  10       53.46       51.29      4.15 o 
   1   3  10      108.45      108.66      7.73 o 
   2   3  10       18.99       18.94      5.17 o 
   3   3  10       43.62       46.69      6.41 o 
   4   3  10      172.98      165.12     10.94 o 
   5   3  10       18.10       18.72      5.46 o 
   6   3  10        2.15        0.00      5.39 o 
   7   3  10        3.04       -1.46      6.55 o 
  -5   4  10       14.62       13.62      7.14 o 
  -4   4  10        2.58        4.66      4.95 o 
  -3   4  10       28.55       17.33      5.97 o 
  -2   4  10        0.78        9.18      4.15 o 
  -1   4  10        8.71        7.94      4.30 o 
   0   4  10       37.66       36.72      4.74 o 
   1   4  10        6.49       12.82      4.44 o 
   2   4  10        0.13       -0.95      4.01 o 
   3   4  10        2.19       -2.40      3.93 o 
   4   4  10       35.64       35.40      6.77 o 
   5   4  10        0.08       -4.88      4.88 o 
   6   4  10        0.50        3.86      4.66 o 
   7   4  10        0.16        5.75      4.44 o 
  -4   5  10        1.33       -7.43      7.43 o 
  -3   5  10       67.59       76.27      9.32 o 
  -2   5  10        6.84        8.96      5.53 o 
  -1   5  10       30.50       19.23      6.99 o 
   0   5  10        2.02       -2.90      3.42 o 
   1   5  10        7.58        0.00      4.59 o 
   2   5  10      170.71      169.71     10.50 o 
   3   5  10       11.90       10.85      5.75 o 
   4   5  10       57.67       64.61      7.43 o 
   5   5  10        1.87       -0.58      4.81 o 
   6   5  10        8.12        6.55      5.24 o 
   7   5  10        0.68       -0.73      5.90 o 
  -3   6  10       12.28        3.64      7.14 o 
  -2   6  10        0.39       -4.01      5.39 o 
  -1   6  10        3.44        4.95      5.53 o 
   0   6  10       12.10       21.40      6.63 o 
   1   6  10      110.08       96.55      9.33 o 
   2   6  10      275.13      260.62     14.30 o 
   3   6  10       18.36       23.09      6.99 o 
   4   6  10       83.79      103.75     10.13 o 
   5   6  10        0.84       -5.02      6.34 o 
   6   6  10      150.97      155.23     12.54 o 
   7   6  10       25.84       34.08      7.72 o 
  -2   7  10        0.42        2.26      6.99 o 
  -1   7  10       14.93        4.88      7.21 o 
   0   7  10        3.96        1.26      5.90 o 
   1   7  10       42.85       42.10      6.77 o 
   2   7  10       39.12       29.06      8.16 o 
   3   7  10       12.57       24.32      6.19 o 
   4   7  10      200.67      211.70     13.49 o 
   5   7  10       63.91       74.88      9.47 o 
   6   7  10        4.18       -7.28      7.43 o 
   7   7  10        7.71       -3.20      6.55 o 
  -1   8  10       15.67       12.60      7.65 o 
   0   8  10       20.83       26.33      7.79 o 
   1   8  10        3.13        5.68      6.63 o 
   2   8  10        0.15        0.00      5.39 o 
   3   8  10        6.43       12.60      6.19 o 
   4   8  10       30.86       33.57      6.99 o 
   5   8  10        3.91        0.73      7.14 o 
   6   8  10        3.63       -1.60      7.14 o 
   2   9  10        0.03        0.80      6.99 o 
   3   9  10        6.13       14.93      5.53 o 
   4   9  10       12.32        8.74      6.99 o 
  -3  -5  11        3.16       -0.80      5.97 o 
  -2  -5  11        0.01        8.45      6.77 o 
  -1  -5  11        6.69       11.58      6.41 o 
   0  -5  11       11.70       20.46      5.17 o 
  -5  -4  11        0.09       -6.70      6.70 o 
  -4  -4  11       20.80       17.77      7.94 o 
  -3  -4  11       32.60       21.19      7.94 o 
  -2  -4  11       19.46       16.53      7.57 o 
  -1  -4  11       42.23       57.03      8.74 o 
   0  -4  11        0.41       -5.46      8.05 o 
   1  -4  11       54.51       59.66      9.18 o 
   2  -4  11        0.13        1.53      6.63 o 
  -6  -3  11        2.25       -5.61      6.19 o 
  -5  -3  11       21.73       28.04      6.12 o 
  -4  -3  11       24.73       27.38      7.65 o 
  -3  -3  11       13.97       36.27      5.97 o 
  -2  -3  11        1.01       -5.02      6.04 o 
  -1  -3  11      161.97      124.85     11.88 o 
   0  -3  11       28.30       23.16      5.01 o 
   1  -3  11       22.72       20.76      7.65 o 
   2  -3  11        0.28        2.04      6.41 o 
   3  -3  11        0.53        5.90      4.88 o 
   4  -3  11        0.45        4.88      6.85 o 
  -6  -2  11       22.92       30.95      8.81 o 
  -5  -2  11        7.62        2.84      6.63 o 
  -4  -2  11       26.92       29.64      4.88 o 
  -3  -2  11        2.44        6.04      5.02 o 
  -2  -2  11       24.50       26.44      6.04 o 
  -1  -2  11        0.34        2.84      4.51 o 
   0  -2  11        4.10        5.18      4.22 o 
   1  -2  11       49.18       43.19      7.87 o 
   2  -2  11        4.45       -1.24      6.19 o 
   3  -2  11        0.01       -5.97      5.97 o 
   4  -2  11        1.80        5.10      4.44 o 
   5  -2  11        0.06       -4.88      7.43 o 
  -6  -1  11        0.32       -5.32      6.92 o 
  -5  -1  11        1.41        2.69      5.68 o 
  -4  -1  11        3.72        8.67      4.88 o 
  -3  -1  11      482.24      467.03     18.26 o 
  -2  -1  11       49.65       44.07      7.72 o 
  -1  -1  11      347.64      346.44     15.03 o 
   0  -1  11       47.54       55.73      6.48 o 
   1  -1  11        5.22       -1.60      4.95 o 
   2  -1  11       24.43       20.25      6.85 o 
   3  -1  11       10.20        7.28      5.97 o 
   4  -1  11        1.34        8.67      5.46 o 
   5  -1  11       11.09        6.63      6.63 o 
  -6   0  11        8.01        6.04      7.72 o 
  -5   0  11        3.82       10.78      5.68 o 
  -4   0  11        0.51        9.76      4.37 o 
  -3   0  11      283.03      292.00     14.22 o 
  -2   0  11       13.08        9.25      5.24 o 
  -1   0  11      566.80      586.14     18.86 o 
   0   0  11        0.52        2.07      5.10 o 
   1   0  11      183.69      170.02     11.08 o 
   2   0  11       32.75       34.38      6.12 o 
   3   0  11        3.09       -5.02      5.90 o 
   4   0  11        0.31       -4.30      4.95 o 
   5   0  11        0.71        2.04      4.88 o 
   6   0  11        4.32        3.86      5.90 o 
  -6   1  11        0.82       -7.14      7.14 o 
  -5   1  11        0.20        6.12      4.88 o 
  -4   1  11       24.17       12.24      7.21 o 
  -3   1  11      607.96      622.59     20.39 o 
  -2   1  11       46.01       45.31      7.28 o 
  -1   1  11     1304.70     1300.72     26.81 o 
   0   1  11      461.46      452.88     11.29 o 
   1   1  11        6.13        9.47      4.22 o 
   2   1  11        4.47       -3.42      5.39 o 
   3   1  11        0.36        3.20      4.66 o 
   4   1  11        7.55        9.90      5.83 o 
   5   1  11        0.16        4.51      5.02 o 
   6   1  11        0.95        2.18      5.17 o 
  -6   2  11        9.11        1.60      7.14 o 
  -5   2  11        0.47       -7.06      7.43 o 
  -4   2  11       13.12        6.26      5.68 o 
  -3   2  11      236.12      199.74     12.47 o 
  -2   2  11        0.65       -3.13      5.24 o 
  -1   2  11      189.86      187.97     10.94 o 
   0   2  11       20.87       27.69      5.13 o 
   1   2  11      108.76      104.65      8.31 o 
   2   2  11       21.40       26.51      5.54 o 
   3   2  11        1.27        1.53      4.59 o 
   4   2  11        1.65        5.02      4.22 o 
   5   2  11        2.42       13.69      3.93 o 
   6   2  11        2.91        9.03      6.19 o 
   7   2  11        6.34       13.40      5.75 o 
  -5   3  11        8.93        1.46      6.12 o 
  -4   3  11        6.02        1.97      5.24 o 
  -3   3  11       69.66       64.33      8.60 o 
  -2   3  11        3.40        5.97      3.93 o 
  -1   3  11       43.74       40.35      5.68 o 
   0   3  11       47.63       51.88      4.25 o 
   1   3  11      229.19      230.40     11.96 o 
   2   3  11       71.79       66.66      7.80 o 
   3   3  11        9.73       15.88      4.22 o 
   4   3  11        0.40       -2.26      5.17 o 
   5   3  11        0.72        0.58      5.24 o 
   6   3  11       52.17       57.98      7.87 o 
   7   3  11        9.44        7.65      6.12 o 
  -5   4  11       22.95       47.70      6.77 o 
  -4   4  11        0.16       -0.73      7.14 o 
  -3   4  11        5.70        1.89      6.55 o 
  -2   4  11       80.32       64.55      8.74 o 
  -1   4  11      176.66      134.94     10.57 o 
   0   4  11       22.69       15.46      3.82 o 
   1   4  11       56.47       49.10      6.56 o 
   2   4  11       92.48       94.72      8.31 o 
   3   4  11       55.91       72.26      7.43 o 
   4   4  11       32.87       35.54      6.85 o 
   5   4  11        0.19       -4.30      5.17 o 
   6   4  11        8.78        6.85      6.19 o 
   7   4  11        0.04       -3.79      6.26 o 
  -4   5  11        0.79       12.31      5.24 o 
  -3   5  11       26.99        6.26      6.92 o 
  -2   5  11       11.37       17.77      5.75 o 
  -1   5  11      159.35      149.57     11.59 o 
   0   5  11        4.11        3.39      3.71 o 
   1   5  11       14.65       24.91      5.39 o 
   2   5  11       42.85       40.06      6.70 o 
   3   5  11       20.39       28.99      5.61 o 
   4   5  11       50.71       40.57      7.94 o 
   5   5  11        3.33        6.99      5.75 o 
   6   5  11       19.14       25.71      7.65 o 
   7   5  11        1.88       -4.59      5.97 o 
  -3   6  11        2.47        7.65      5.83 o 
  -2   6  11        1.69        7.72      6.63 o 
  -1   6  11        5.40       -1.97      4.95 o 
   0   6  11       73.31       68.36      7.69 o 
   1   6  11       16.82       16.68      5.97 o 
   2   6  11       64.66       53.76      8.60 o 
   3   6  11       83.11       87.79      9.25 o 
   4   6  11      181.13      220.21     12.98 o 
   5   6  11       21.17       22.72      7.28 o 
   6   6  11      103.18      126.63     11.66 o 
   7   6  11        1.68       -7.43      7.43 o 
  -2   7  11        2.66        7.06      7.06 o 
  -1   7  11        6.85        5.83      6.99 o 
   0   7  11        1.23       -3.11      4.09 o 
   1   7  11        6.03       14.56      5.53 o 
   2   7  11       21.72       32.70      6.85 o 
   3   7  11       67.62       61.34      9.91 o 
   4   7  11       14.10        6.12      5.90 o 
   5   7  11        0.69       -6.85      6.85 o 
   6   7  11       96.98       86.62     11.07 o 
   0   8  11        0.02        2.43      4.50 o 
   1   8  11       35.82       46.18      7.79 o 
   2   8  11       53.62       73.79      9.91 o 
   3   8  11        5.20        9.54      5.39 o 
   4   8  11       10.64        5.97      6.70 o 
   5   8  11        0.82        9.32      5.68 o 
  -4  -4  12        1.27        1.60      6.63 o 
  -3  -4  12       13.62       17.70      7.28 o 
  -2  -4  12        0.45        0.73      6.70 o 
  -1  -4  12        0.03        0.73      6.63 o 
   0  -4  12        3.20        6.92      4.76 o 
   1  -4  12        4.51        7.86      7.43 o 
  -5  -3  12        4.95        6.41      6.85 o 
  -4  -3  12       49.68       43.19     10.12 o 
  -3  -3  12       81.64       83.49     11.07 o 
  -2  -3  12        2.91        2.04      6.63 o 
  -1  -3  12       51.03       50.19      7.50 o 
   0  -3  12        8.00        7.32      4.53 o 
   1  -3  12       93.42       95.08     10.64 o 
   2  -3  12       19.99       24.62      7.21 o 
   3  -3  12        0.01       11.21      5.97 o 
  -5  -2  12        1.48        6.04      5.97 o 
  -4  -2  12        4.10       -2.11      6.12 o 
  -3  -2  12        7.47       17.84      5.97 o 
  -2  -2  12       67.98       70.30      8.96 o 
  -1  -2  12       39.94       43.48      7.87 o 
   0  -2  12        1.35        1.50      3.90 o 
   1  -2  12       32.98       30.23      7.87 o 
   2  -2  12        6.51        1.38      5.83 o 
   3  -2  12        1.67        0.73      6.70 o 
   4  -2  12        2.85        7.86      6.34 o 
  -5  -1  12        7.01        2.99      6.41 o 
  -4  -1  12       19.03       20.90      7.21 o 
  -3  -1  12        0.04        5.02      4.44 o 
  -2  -1  12       77.18       88.66      8.74 o 
  -1  -1  12      340.42      378.04     16.71 o 
   0  -1  12       54.06       66.33      5.67 o 
   1  -1  12      108.69      119.28     10.20 o 
   2  -1  12        0.01       -3.71      5.46 o 
   3  -1  12       34.98       33.21      7.87 o 
   4  -1  12        0.38        4.30      6.41 o 
   5  -1  12        0.33        5.61      5.90 o 
  -5   0  12       45.82       40.79      8.59 o 
  -4   0  12        4.75       12.60      5.90 o 
  -3   0  12       17.89       16.46      5.68 o 
  -2   0  12       96.13      106.38      9.25 o 
  -1   0  12      445.51      468.20     17.82 o 
   0   0  12      158.26      153.76     11.12 o 
   1   0  12      497.25      528.09     18.77 o 
   2   0  12       55.63       49.02      7.87 o 
   3   0  12       77.15       95.00      9.62 o 
   4   0  12        0.20       -5.32      5.32 o 
   5   0  12        8.33       13.33      6.55 o 
  -5   1  12        4.96        2.91      5.90 o 
  -4   1  12       11.10       18.57      6.63 o 
  -3   1  12        3.31        2.40      4.37 o 
  -2   1  12        0.04        3.35      4.81 o 
  -1   1  12      335.58      321.59     15.18 o 
   0   1  12      237.63      243.52      9.41 o 
   1   1  12      327.89      315.53     14.16 o 
   2   1  12        9.69        6.55      5.39 o 
   3   1  12       11.34       10.49      5.53 o 
   4   1  12       14.83       12.67      7.36 o 
   5   1  12        2.12        5.61      5.75 o 
   6   1  12        0.10        4.66      5.02 o 
  -5   2  12        0.00        6.04      6.26 o 
  -4   2  12       30.83       27.82      8.45 o 
  -3   2  12       37.10       27.75      7.36 o 
  -2   2  12       37.09       18.79      6.63 o 
  -1   2  12       97.15       91.44      8.60 o 
   0   2  12       31.04       30.72      4.15 o 
   1   2  12       49.41       45.74      7.14 o 
   2   2  12      136.20      127.47      9.69 o 
   3   2  12        1.78       -1.17      4.30 o 
   4   2  12        3.12        6.12      5.53 o 
   5   2  12        3.94        2.69      5.90 o 
   6   2  12        2.82        2.99      6.26 o 
  -5   3  12        1.64       -1.60      7.14 o 
  -4   3  12        5.03        4.95      6.34 o 
  -3   3  12       38.20       40.50      7.79 o 
  -2   3  12        5.55        1.75      5.10 o 
  -1   3  12        7.72        8.30      4.37 o 
   0   3  12       32.46       24.50      6.37 o 
   1   3  12       86.45       82.77      8.74 o 
   2   3  12       98.60      103.69      8.82 o 
   3   3  12        0.84       -3.35      5.32 o 
   4   3  12        3.13        0.00      4.88 o 
   5   3  12       16.30       15.15      6.63 o 
   6   3  12        0.07       -2.18      5.83 o 
  -4   4  12        0.77        2.26      6.77 o 
  -3   4  12      105.30       94.43     10.86 o 
  -2   4  12       27.35       17.55      6.99 o 
  -1   4  12       43.35       32.27      8.16 o 
   0   4  12       69.42       57.41     12.89 o 
   1   4  12       15.61       20.90      4.88 o 
   2   4  12        0.00        0.58      5.10 o 
   3   4  12       66.91       60.39      8.38 o 
   4   4  12       46.84       50.70      7.72 o 
   5   4  12        0.15       -1.31      5.53 o 
   6   4  12        7.88        4.37      5.32 o 
   7   4  12        1.13       -3.20      6.04 o 
  -3   5  12        3.09        1.46      6.34 o 
  -2   5  12        0.30       -6.48      6.48 o 
  -1   5  12       40.51       37.95      7.43 o 
   0   5  12       15.37        6.21      4.81 o 
   1   5  12       18.59       13.47      4.95 o 
   2   5  12       18.25       11.14      5.97 o 
   3   5  12       89.04       87.28      8.96 o 
   4   5  12        2.08       -5.68      6.63 o 
   5   5  12        0.13        3.42      5.46 o 
   6   5  12        0.04        2.18      5.24 o 
  -3   6  12        0.76       -6.92      6.92 o 
  -2   6  12        0.13       -5.90      5.90 o 
  -1   6  12       12.91        6.92      6.92 o 
   0   6  12       38.59       37.20      5.88 o 
   1   6  12        3.48        6.41      5.10 o 
   2   6  12        5.52        7.57      5.97 o 
   3   6  12       10.42        5.83      5.61 o 
   4   6  12        1.31       -6.70      6.85 o 
   5   6  12        1.98        4.22      7.35 o 
   6   6  12       21.21       29.06      9.61 o 
  -1   7  12       34.87       32.19      9.40 o 
   0   7  12        2.13        0.81      7.65 o 
   1   7  12       10.90        2.84      6.12 o 
   2   7  12        4.75       12.45      6.34 o 
   3   7  12        0.40        3.50      6.12 o 
   4   7  12        7.45       25.92      6.63 o 
   5   7  12       53.69       70.95     10.56 o 
   6   7  12       40.24        2.40      9.76 o 
   1   8  12        4.54       11.72      7.28 o 
   2   8  12        1.94        1.53      6.34 o 
   3   8  12       21.09       24.54      8.30 o 
   4   8  12        1.03       -5.46      6.85 o 
  -4  -3  13        0.81       -5.68      7.65 o 
  -3  -3  13        5.39        6.19      6.63 o 
  -2  -3  13        6.50        1.53      6.70 o 
  -1  -3  13        2.15        1.46      6.85 o 
   0  -3  13        1.12        6.89      3.72 o 
   1  -3  13       17.07       20.90      8.37 o 
  -4  -2  13        0.33        9.18      4.95 o 
  -3  -2  13        0.25        0.00      5.90 o 
  -2  -2  13       49.05       58.42      8.67 o 
  -1  -2  13        6.01       18.50      5.90 o 
   0  -2  13        2.33       -4.63      4.63 o 
   1  -2  13        1.67       -5.90      5.90 o 
   2  -2  13        0.61       -3.71      7.06 o 
   3  -2  13        0.31       -0.80      6.63 o 
  -5  -1  13       13.22       14.35      8.30 o 
  -4  -1  13        0.00        1.46      6.04 o 
  -3  -1  13        0.03       -4.15      5.32 o 
  -2  -1  13        4.81       -2.62      6.12 o 
  -1  -1  13       21.49       14.06      7.14 o 
   0  -1  13        0.69       -1.67      3.99 o 
   1  -1  13        3.19       10.41      6.12 o 
   2  -1  13        1.21        6.85      5.90 o 
   3  -1  13       33.36       38.38      8.08 o 
   4  -1  13        0.54        6.26      6.48 o 
  -5   0  13        2.20        8.67      5.75 o 
  -4   0  13       13.41       11.51      6.48 o 
  -3   0  13       22.63       34.08      7.21 o 
  -2   0  13       12.40       13.25      5.02 o 
  -1   0  13       40.30       46.32      7.28 o 
   0   0  13        5.48        7.66      4.55 o 
   1   0  13       44.15       55.72      7.65 o 
   2   0  13        2.09       -3.20      4.95 o 
   3   0  13      114.87      125.11     11.80 o 
   4   0  13        0.10       -5.53      5.53 o 
   5   0  13        5.86        2.40      7.21 o 
  -5   1  13       34.22       52.15      9.83 o 
  -4   1  13        1.56        6.48      6.26 o 
  -3   1  13        0.85       -4.01      6.48 o 
  -2   1  13        2.93        1.24      5.10 o 
  -1   1  13      130.04      114.12     10.71 o 
   0   1  13       19.07       21.83      4.50 o 
   1   1  13      379.00      357.61     16.93 o 
   2   1  13        2.65       -3.06      5.61 o 
   3   1  13       69.50       94.34      9.62 o 
   4   1  13       37.31       29.06      8.30 o 
   5   1  13        4.67        5.32      7.43 o 
  -5   2  13       15.08       25.05      7.94 o 
  -4   2  13       29.68       35.91      7.87 o 
  -3   2  13        1.46        4.01      5.46 o 
  -2   2  13       39.17       39.40      7.57 o 
  -1   2  13        5.58        2.40      5.75 o 
   0   2  13        5.10       -1.00      4.92 o 
   1   2  13      309.12      343.10     15.54 o 
   2   2  13       31.74       23.09      6.70 o 
   3   2  13        0.63       -1.89      5.17 o 
   4   2  13        0.93       -5.68      5.68 o 
   5   2  13        0.31       -4.37      6.41 o 
   6   2  13        1.37       -0.80      6.48 o 
  -4   3  13        0.50        0.73      6.48 o 
  -3   3  13        0.00       -1.38      5.53 o 
  -2   3  13        3.13       16.75      5.32 o 
  -1   3  13      212.90      222.15     13.05 o 
   0   3  13        0.39        2.74      3.24 o 
   1   3  13       46.86       36.64      8.09 o 
   2   3  13       48.64       56.74      7.65 o 
   3   3  13        3.14       -1.82      4.44 o 
   4   3  13        0.04        1.97      4.44 o 
   5   3  13        8.83       -2.11      6.85 o 
   6   3  13        2.01       -7.28      7.28 o 
  -4   4  13       11.29       16.02      7.43 o 
  -3   4  13        8.55        6.63      7.28 o 
  -2   4  13        2.10        0.66      6.04 o 
  -1   4  13       41.56       33.14      6.92 o 
   0   4  13        1.24       -0.92      3.55 o 
   1   4  13       20.26       24.62      6.04 o 
   2   4  13       61.91       54.56      8.16 o 
   3   4  13      168.61      188.64     11.88 o 
   4   4  13        8.93        3.28      5.61 o 
   5   4  13        0.01       -5.68      5.68 o 
   6   4  13        0.75       -3.13      6.70 o 
  -3   5  13        6.27        7.06      7.35 o 
  -2   5  13        2.49       -4.37      6.12 o 
  -1   5  13       36.54       39.48      6.99 o 
   0   5  13        3.71        5.93      4.55 o 
   1   5  13      162.53      161.44     12.03 o 
   2   5  13        0.49       -0.66      5.61 o 
   3   5  13       87.43       91.14      9.76 o 
   4   5  13        0.67        0.66      5.32 o 
   5   5  13        0.04        2.18      5.75 o 
   6   5  13        3.50        5.53      6.41 o 
  -2   6  13        0.00        0.00      6.41 o 
  -1   6  13        1.94       -7.06      7.06 o 
   0   6  13        5.97        2.92      4.39 o 
   1   6  13       63.62       60.17      8.81 o 
   2   6  13        0.68       10.19      5.10 o 
   3   6  13        1.01        4.81      6.12 o 
   4   6  13       29.33       36.49      7.72 o 
   5   6  13       88.56       94.49     10.93 o 
   0   7  13        0.09       -3.58      4.47 o 
   1   7  13       22.00       33.57      7.87 o 
   2   7  13        4.44       11.80      5.02 o 
   3   7  13       17.13       11.87      6.70 o 
   4   7  13       27.78       35.10      7.43 o 
   5   7  13        1.70        3.20      6.99 o 
  -3  -2  14        1.11       -7.14      7.57 o 
  -2  -2  14        1.11       -6.12      6.63 o 
  -1  -2  14        0.41        1.53      6.19 o 
   0  -2  14        0.13       -0.73      4.79 o 
   1  -2  14        4.40        3.06      6.48 o 
   2  -2  14        0.15        3.20      6.12 o 
  -4  -1  14        9.42       31.97      8.23 o 
  -3  -1  14        9.96        7.50      5.75 o 
  -2  -1  14        2.26       -3.57      6.85 o 
  -1  -1  14        0.49       -4.22      6.19 o 
   0  -1  14        0.61        8.45      3.64 o 
   1  -1  14       47.35       43.78      7.87 o 
   2  -1  14       16.02        5.97      7.79 o 
   3  -1  14        4.63        7.14      7.57 o 
  -4   0  14        5.01        3.93      6.55 o 
  -3   0  14        1.10        7.28      4.95 o 
  -2   0  14       24.10       24.98      8.16 o 
  -1   0  14        1.41        4.01      5.68 o 
   0   0  14       21.23       17.84      4.43 o 
   1   0  14       79.47       89.24     10.05 o 
   2   0  14        3.52        0.73      6.48 o 
   3   0  14       14.27       14.06      8.16 o 
   4   0  14        4.61       10.27      5.90 o 
  -4   1  14        1.32       -6.26      7.28 o 
  -3   1  14       22.56       27.46      6.92 o 
  -2   1  14        7.52        6.85      5.68 o 
  -1   1  14        8.99        7.86      6.63 o 
   0   1  14        0.11       -0.93      3.57 o 
   1   1  14      139.80      146.77     11.00 o 
   2   1  14       15.60       16.75      5.97 o 
   3   1  14      152.10      183.58     13.05 o 
   4   1  14        0.23        3.79      6.04 o 
  -4   2  14        5.65        8.67      6.63 o 
  -3   2  14        9.39        5.83      6.26 o 
  -2   2  14       41.34       47.93      8.81 o 
  -1   2  14        0.21       -3.93      5.53 o 
   0   2  14        0.01        0.83      3.53 o 
   1   2  14       24.73        8.89      7.36 o 
   2   2  14       28.63       17.55      7.94 o 
   3   2  14       40.34       51.13      8.23 o 
   4   2  14        0.01        0.73      5.68 o 
   5   2  14        0.14       -4.73      7.21 o 
  -3   3  14        1.37        2.26      6.26 o 
  -2   3  14        0.27       -4.22      7.28 o 
  -1   3  14       10.58        9.98      6.19 o 
   0   3  14        5.79        7.48      3.34 o 
   1   3  14       31.54       37.07      7.79 o 
   2   3  14        0.75        3.28      5.46 o 
   3   3  14        0.13        4.73      5.24 o 
   4   3  14        0.45       -5.02      7.35 o 
   5   3  14        0.00        5.39      6.26 o 
  -3   4  14        0.51        4.73      6.12 o 
  -2   4  14        2.07       -1.46      5.61 o 
  -1   4  14       67.98       56.75      9.40 o 
   0   4  14        1.32        6.94      3.95 o 
   1   4  14       38.21       36.13      7.43 o 
   2   4  14        5.39        2.62      6.63 o 
   3   4  14        0.03       -5.46      5.68 o 
   4   4  14       31.16       18.64      7.72 o 
   5   4  14        7.11        3.86      5.90 o 
  -2   5  14        0.05       -4.66      6.34 o 
  -1   5  14        1.28        0.00      5.97 o 
   0   5  14        0.86        8.96      5.97 o 
   1   5  14       17.19       29.57      6.99 o 
   2   5  14        0.81       14.49      5.17 o 
   3   5  14       18.33       19.66      5.61 o 
   4   5  14        0.25       12.45      5.32 o 
   5   5  14        0.06        1.53      5.53 o 
  -1   6  14        0.36       11.80      7.06 o 
   0   6  14        0.94        2.65      4.51 o 
   1   6  14        0.31       -0.73      6.70 o 
   2   6  14        0.02       -0.73      5.32 o 
   3   6  14       10.34       10.34      6.63 o 
   4   6  14        2.06        9.18      5.90 o 
   5   6  14        9.28        0.00      6.85 o 
   1   7  14       16.67       20.61      6.85 o 
   2   7  14        2.86       -6.41      6.41 o 
   3   7  14        1.23       -7.28      7.28 o 
  -2  -1  15        5.91       18.93      8.01 o 
  -1  -1  15        4.23       -0.80      7.57 o 
   0  -1  15        7.23       15.60      5.02 o 
   1  -1  15        3.85        3.93      6.92 o 
  -3   0  15        0.09        4.81      6.77 o 
  -2   0  15        1.33        8.37      5.83 o 
  -1   0  15       20.57       14.78      7.79 o 
   0   0  15        1.59        7.40      3.93 o 
   1   0  15        0.35       -4.44      6.34 o 
   2   0  15       12.80        3.86      7.50 o 
   3   0  15       33.50       31.46      8.74 o 
  -3   1  15       41.35       66.93      9.25 o 
  -2   1  15        0.87       -2.99      6.19 o 
  -1   1  15       12.64       12.96      7.06 o 
   0   1  15        5.73        6.80      3.87 o 
   1   1  15        9.69        9.98      6.63 o 
   2   1  15        1.36        0.73      6.26 o 
   3   1  15       89.75      117.58     12.09 o 
  -3   2  15       19.35       30.88      8.59 o 
  -2   2  15       14.86        8.23      7.50 o 
  -1   2  15        0.22        4.30      4.95 o 
   0   2  15       36.75       42.95      9.47 o 
   1   2  15        0.16        0.73      5.97 o 
   2   2  15        4.24       15.73      5.17 o 
   3   2  15       60.20       70.00     10.12 o 
   4   2  15        0.02        7.14      7.14 o 
  -2   3  15        1.64        0.73      7.50 o 
  -1   3  15        8.41        0.73      6.48 o 
   0   3  15        6.63       12.41      6.34 o 
   1   3  15       32.46       32.26      7.79 o 
   2   3  15        1.95       -1.46      4.81 o 
   3   3  15        2.75       -1.46      6.41 o 
   4   3  15        0.32        7.72      6.19 o 
  -2   4  15        6.72       17.40      6.34 o 
  -1   4  15        2.46       17.26      6.04 o 
   0   4  15        0.38       -0.36      6.92 o 
   1   4  15       57.76       54.41      8.52 o 
   2   4  15        1.11        1.46      5.10 o 
   3   4  15        2.35        8.16      5.39 o 
   4   4  15        5.55       -3.86      7.43 o 
  -1   5  15       12.30       -3.13      8.30 o 
   0   5  15        2.45        4.77      4.55 o 
   1   5  15        1.78       14.93      5.24 o 
   2   5  15        0.02       -6.48      6.48 o 
   3   5  15       30.03       24.33      7.72 o 
   4   5  15        0.34        2.40      6.26 o 
   0   6  15        1.58        2.91      4.61 o 
   1   6  15        0.26        3.13      6.63 o 
   2   6  15        0.68       -4.73      6.63 o 
   3   6  15       12.55        7.94      6.63 o 
   0   0  16       11.50       10.37      6.44 o 
  -1   1  16       24.25       33.21      8.45 o 
   0   1  16        1.10        4.68      4.48 o 
   1   1  16        0.24       -6.77      6.77 o 
   2   1  16        3.41       -5.61      7.28 o 
  -1   2  16       15.15       15.66      6.99 o 
   0   2  16       14.15       27.75     10.01 o 
   1   2  16        7.97        0.73      6.85 o 
   2   2  16       23.77       21.12      8.88 o 
  -1   3  16        0.07        3.20      6.04 o 
   0   3  16        2.58        8.32      5.02 o 
   1   3  16        0.02        9.18      5.32 o 
   2   3  16        0.09       -6.92      6.92 o 
   3   3  16       41.10       48.07      9.61 o 
   0   4  16        9.83       14.16      4.84 o 
   1   4  16        2.25       10.12      5.75 o 
   2   4  16        2.60       -0.80      6.34 o 
   3   4  16        4.90        0.80      6.55 o 
   1   5  16       10.50       -5.68      7.06 o 
   2   5  16        0.17        4.88      6.55 o 
                                                 
